# Supplementary material for: Reductive evolution and the loss of PDC/PAS domains from the genus Staphylococcus
Source: BMC Genomics. 2013 Jul 31;14:524. doi: 10.1186/1471-2164-14-524 (PMC3734008; doi:10.1186/1471-2164-14-524)
Supplement: Additional file 1: Table S1 — All PDC/PAS-containing proteins identified in this study. [file 1471-2164-14-524-S1.xlsx]

## Sheet: Species included in phylogeny
Table S1. All PDC/PAS-containing proteins identified in this study.
ID: Each PDC/PAS-containing protein is given a unique ID using the species name abbreviation and the number of the protein (Cd.18 is the 18th PDC/PAS protein identified in Clostridium difficile). PDC/PAS domains identified in each protein are numbered in the order of their occurrence, and labeled as "Protein ID"."domain number" (Cd.18.2 is the second PDC/PAS domain, which is PAS, of the Clostridi…
Accession No.: NCBI accession number is given for each protein sequence. The amino acid length is shown in parentheses.
Description, gene name: Name in parentheses are either gene name or protein name derived from NCBI description. Note that both these names are added in the phylogenies. Those whose ortholog relationships were predicted among the Staphylococcus species were marked with *. When ortholog relationships were predicted but no gene names were given in all Staphylococcus genomes, arbitral names (OR1) wer…
PAS/PDC: PAS or PDC domains identified are listed in the order of their appearance. When domains identified were shorter than 90 amino acids, they are marked with orange color. These short domain matches were confirmed by examining their secondary structure topology, the alignment quality, and the presence of the corresponding domains in its orthologs.
Domain region: Domain regions identified by HHblits (or HHsearch) are listed in the order of their appearance.
Probability (E-value): Probability (%) and E-value given by HHblits are listed for each domain in the order of their appearance. When HHblits did not give significant hit (probability>95% and E-value<1) but HHsearch did, probabilities and E-values are shown in red for both methods ("HHblits values"/"HHsearch values"). "NA" is shown when HHblits (or HHsearch) did not show any hit.
ID	Accession No. (length)	Description, gene name	PAS/PDC	Domain region	Probability (E-value)
Clostridium difficile 630
Cd.1	YP_001088079.1 (618)	two-component histidine kinase	PAS, PAS	112-225, 236-350	99.0(5.5E-11), 99.1(1.7E-12)
Cd.2	YP_001090148.1 (835)	signaling protein	PAS, PAS, PAS	19-140, 58-264, 274-394	99.9(1.1E-24), 98.8(1.1E-24), 98.4(5.8E-07)
Cd.3	YP_001087923.1 (744)	signaling protein	PAS	608-736	99.6(3.90E-15)
Cd.4	YP_001087921.1 (577)	signaling protein	PAS, PAS	147-276, 281-406	99.8(2.4E-19), 99.5(4.5E-14)
Cd.5	YP_001087234.1 (556)	signaling protein	PAS	6-130	99.8(2.90E-19)
Cd.6	YP_001086912.1 (466)	arginine utilization sigma-54 dependent regulatory protein (rocR)	PAS	5-120	99.4(1.20E-13)
Cd.7	YP_001088347.1 (1145)	signaling protein	PDC, PDC, PAS, PAS, PAS	56-171, 172-287, 321-438, 451-568, 709-833	99.3(5.7E-13), 99.0( 3.8E-10), 98.4(3.8E-07), 98.4(5.8E-13), 99.4(5.8E-13)
Cd.8	YP_001086868.1 (547)	sigma-54-dependent transcriptional regulator	PAS, PAS	5-117, 104-212	98.7(5.9E-09), 99.0(1.1E-11)
Cd.9	YP_001088016.1 (697)	signaling protein	PAS, PAS	2-115, 155-269	99.7(1.7E-16), 99.4(4.1E-14)
Cd.10	YP_001087283.1 (458)	sigma-54-dependent transcriptional regulator	PAS	7-114	99.3(1.50E-11)
Cd.11	YP_001089006.1 (912)	sensor histidine kinase	PAS, PAS	300-404, 517-633	99.1(1.8E-11), 98.9(4.8E-11)
Cd.12	YP_001087912.1 (476)	sigma-54 dependent regulatory protein	PAS	5-112	99.2(1.30E-12)
Cd.13	YP_001087496.1 (537)	signaling protein	PAS	241-359	99.7(4E-18)
Cd.14	YP_001089148.1 (429)	two-component sensor histidine kinase	PAS	86-189	99.7(9.2E-19)
Cd.15	YP_001087478.1 (1184)	signaling protein	PDC, PDC, PAS, PAS	37-174, 178-287, 323-440, 452-570	99.5(1.1E-13), 99.(1.3E-11), 98.7(2.4E-09), 98.5( 2.4E-09)
Cd.16	YP_001089761.1 (586)	sigma-54-dependent transcriptional activator (prdR)	PAS	135-241	99.1(5.50E-11)
Cd.17	YP_001089211.1 (674)	sigma54-interacting regulatory protein	PAS	203-312	99.6(2.10E-15)
Cd.18	YP_001087993.1 (915)	two-component sensor histidine kinase	PAS, PAS, PAS	280-379, 389-519, 531-637	98.8(4.30E-10), 98.7(1.9E-10), 99.7(9.2E-17)
Cd.19	YP_001089376.1 (681)	sigma-54-dependent transcriptional regulator	PAS	204-307	99.4(3.80E-13)
Cd.20	YP_001086636.1 (670)	sigma-54-dependent transcriptional regulator	PAS	215-323	99.5(4E-14)
Cd.21	YP_001088242.1 (664)	two-component sensor histidine kinase	PAS	325-443	99.4(9.6E-14)
Cd.22	YP_001087922.1 (281)	signaling protein	PAS	2-119	99.6(1.4E-16)
Cd.23	YP_001087000.1 (1032)	signaling protein	PAS, PAS	3-106, 471-606	99.4(1E-13), 99.7(9.4E-19)
Cd.24	YP_001088895.1 (666)	sigma-54 interacting regulatory protein	PAS	188-303	99.5(9.8E-15)
Cd.25	YP_001087679.1 (666)	sigma-54 interacting regulatory protein	PAS	211-309	99.4(1.8E-13)
Cd.26	YP_001089382.1 (638)	sigma-54 interacting regulatory protein	PAS	198-315	99.6(2.9E-15)
Cd.27	YP_001089244.1 (706)	sigma-54 interacting regulatory protein	PAS	205-311	99.6(3.2E-16)
Cd.28	YP_001089608.1 (669)	sigma-54 interacting regulatory protein	PAS	198-308	99.5(3.7E-14)
Cd.29	YP_001088418.1 (469)	two-component sensor histidine kinase	PAS, PAS	27-131, 131-258	98.1(6.4E-07), 99.2(3.9E-12)
Cd.30	YP_001087183.1 (837)	signaling protein	PAS	550-667	99.5(4.2E-15)
Cd.31	YP_001089750.1 (591)	sigma-54 interacting protein	PDC, PAS	9-119, 151-260	97.3(6.5E-05), 99.0(7.8E-12)
Cd.32	YP_001090183.1 (664)	RNA/single-stranded DNA exonuclease	PAS	75-182	99.6(8.2E-16)
Cd.33	YP_001089702.1 (605)	sigma-54-dependent transcriptional regulator	PAS	160-254	99.5(1.7E-14)
Cd.34	YP_001087225.1 (1011)	signaling protein	PDC, PAS	227-387, 462-567	98.6(9.7E-09), 99.4(5.8E-13)
Cd.35	YP_001089174.1 (759)	signaling protein	PDC, PDC	61-178, 179-294	99.3(1.8E-12), 99.4(1.3E-12)
Cd.36	YP_001089266.1 (900)	signaling protein	PDC	27-174	99.4(4.1E-13)
Cd.37	YP_001089386.1 (759)	signaling protein	PDC, PDC	35-169, 171-288	99.3(4.2E-12), 99.3(5.5E-12)
Cd.38	YP_001086672.1 (744)	signaling protein	PDC, PDC	74-171, 168-280	99.1(5.4E-11), 99.2(4.8E-11)
Cd.39	YP_001089482.1 (739)	signaling protein	PDC, PDC	82-175, 172-289	99.3(5.2E-12), 98.4(4.4E-08)
Cd.40	YP_001089267.1 (516)	signaling protein	PDC, PDC	50-179, 181-289	99.2(1.3E-11), 99.2(7.7E-12)
Cd.41	YP_001088039.1 (739)	signaling protein	PDC, PDC	82-173, 175-277	99.1(6E-11), 99.2(2.4E-11)
Cd.42	YP_001087938.1 (197)	sigma-54-dependent transcriptional regulator	PDC	6-120	NA/97.3(0.00094)
Cd.43	YP_001089352.1 (501)	two-component sensor histidine kinase	PDC	135-226	95.6(0.00076)
Cd.44	YP_001088455.1 (467)	two-component sensor histidine kinase	PDC	67-176	96.6(0.00022)
Cd.45	YP_001089400.1 (384)	signaling protein	PAS	69-185	98.8(9.7E-10)
Cd.46	YP_001087495.1 (463)	two-component system sensor histidine kinase	PDC	84-178	97.3(5.2E-05)
Cd.47	YP_001088289.1 (477)	two-component sensor histidine kinase	PDC	35-174	98.7(4E-09)
Cd.48	YP_001088174.1 (467)	two-component sensor histidine kinase	PDC	62-157	98.3(6.8E-08)
Cd.49	YP_001087145.1 (468)	two-component sensor histidine kinase	PDC	74-168	97.1(9.9E-05)
Clostridium acetobutylicum ATCC 824
Ca.1	NP_348158.1 (405)	hypothetical protein CA_C1531	PAS	283-392	98.9(9.2E-17)
Ca.2	NP_349688.1 (667)	transcriptional regulator	PAS, PAS	110-211, 219-321	99.3(2.9E-13), 99.2(1.1E-12)
Ca.3	NP_347539.1 (683)	sensory transduction histidine kinase	PAS	291-409	99.7(9.1E-18)
Ca.4	NP_347077.1 (637)	sensory transduction histidine kinase	PAS, PAS	126-229, 239-349	99.7(5.1E-17), 99.6(1.9E-16)
Ca.5	NP_349981.1 (579)	membrane associated signal transduction histidine kinase	PAS	231-333	99.5(4E-15)
Ca.6	NP_348327.1 (566)	sensor histidine kinase	PDC, PAS	31-155, 235-338	99.2(1.2E-11), 99.2(7.3E-13)
Ca.7	NP_347099.1 (627)	transcriptional regulator	PAS	192-293	99.5(1.7E-14)
Ca.8	NP_346964.1 (654)	sensory transduction histidine kinase	PAS	272-370	99.7(2.1E-17)
Ca.9	NP_349326.1 (471)	sensor histidine kinase	PAS, PAS	24-130, 160-261	99.3(8E-12), 98.0(3.9E-07)
Ca.10	NP_350298.1 (661)	hypothetical protein CA_C3718	PAS	75-170	99.6(1.4E-15)
Ca.11	NP_349911.1 (445)	signal transduction histidine kinase	PAS	77-179	98.4(2.1E-09)
Ca.12	NP_349944.1 (703)	methyl-accepting chemotaxis protein	PDC, PDC	99-217, 218-322	99.5(6.9E-14), 99.3(2.9E-12)
Ca.13	NP_349425.1 (678)	methyl-accepting chemotaxis protein	PDC, PDC	60-196, 197-302	98.9(4.5E-10), 99.3(3.5E-12)
Ca.14	NP_350096.1 (680)	methyl-accepting chemotaxis protein	PDC, PDC	52-190, 184-300	99.4(1.8E-13), 99.3(2.6E-12)
Ca.15	NP_349158.1 (665)	membrane-associated methyl-accepting chemotaxis protein	PDC, PDC	67-196, 193-284	99.4(8.8E-14), 99.3(1.2E-12)
Ca.16	NP_347545.1 (667)	methyl-accepting chemotaxis protein	PDC, PDC	92-189, 190-290	99.4(6.9E-13), 99.3(4.1E-12)
Ca.17	NP_347441.1 (668)	methyl-accepting chemotaxis protein	PDC, PDC	67-193, 190-287	99.1(9.5E-11), 99.3(2.9E-12)
Ca.18	NP_346891.1 (688)	methyl-accepting chemotaxis protein	PDC, PDC	63-212, 207-302	99.3(1.4E-11), 98.6(4E-09)
Ca.19	NP_346963.1 (412)	sensor protein	PDC	295-406	99.6(2.9E-15)
Ca.20	NP_349034.1 (290)	methyl-accepting chemotaxis protein	PDC, PDC	51-168, 165-266	99.2(2.5E-11), 99.3(4.9E-12)
Ca.21	NP_349224.1 (664)	methyl-accepting chemotaxis protein	PDC, PDC	61-180, 176-281	99.0(7.4E-11), 99.4(8.3E-13)
Ca.22	NP_347377.1 (274)	methyl-accepting chemotaxis protein	PDC	8-107	93.8(0.021)/97.1(0.0013)
Ca.23	NP_349378.1 (589)	methyl-accepting chemotaxis protein	PDC	39-208	99.6(6.2E-16)
Ca.24	NP_349978.1 (382)	methyl-accepting chemotaxis protein	PDC	10-109	97.0(0.00025)
Ca.25	NP_348227.1 (673)	methyl-accepting chemotaxis-like protein	PDC, PDC	60-183, 184-287	99.2(3.7E-11), 99.3(4.2E-12)
Ca.26	NP_348134.1 (473)	phoR gene product (phoR)	PDC	25-172	98.5(4.2E-08)
Ca.27	NP_346958.1 (498)	sensory transduction histidine kinase	PDC	49-185	98.3(1.5E-08)
Ca.28	NP_347291.1 (513)	sensory transduction histidine kinase	PDC	68-184	97.6(3E-07)
Ca.29	NP_346931.1 (467)	sensory transduction histidine kinase	PDC	34-181	99.0(8.3E-15)
Ca.30	NP_347204.1 (499)	histidine kinase	PDC	86-191	97.7(4.1E-06)
Ca.31	NP_349983.1 (111)	hypothetical protein	PAS	8-104	98.7(3.5E-09)
Ca.32	NP_349048.1 (492)	histidine kinase	PDC	29-177	99.2(2E-12)
Ca.33	NP_347021.1 (282)	methyl-accepting chemotaxis protein	PDC	20-118	96.1(0.0012)
Ca.34	NP_349365.1 (482)	membrane-associated methyl-accepting chemotaxis protein	PDC	31-175	99.1(2.5E-11)
Ca.35	NP_349815.1 (475)	histidine kinase	PDC	32-175	98.4(1.8E-07)
Ca.36	NP_149212.1 (382)	related to methyl-accepting chemotaxis protein	PAS	8-109	99.5(1.3E-14)
Enterococcus faecium DO
Efm.1	ZP_05712450.1 (611)	sensory box histidine kinase (VicK)	PDC, PAS	73-171, 265-378	98.1(1.5E-06), 99.0(2.2E-11)
Efm.2	ZP_05714621.1 (576)	sensory box histidine kinase	PDC, PAS	31-161, 236-349	98.2(1.2E-06), 99.4(1.9E-13)
Efm.3	ZP_05714208.1 (290)	sensory histidine kinase DcuS (DcuS)	PDC	37-176	99.6(8.1E-16)
Efm.4	ZP_05713808.1 (578)	histidine kinase internal region	PDC	64-211	99.1(6.4E-11)
Efm.5	ZP_05711890.1 (574)	sensor histidine kinase	PDC, PDC	68-187, 188-287	98.2(4.2E-07), 98.3(2.3E-07)
Efm.6	ZP_05711908.1 (732)	transcriptional regulator	PDC, PDC	63-182, 183-274	96.6(0.0015), NA/99.0(1.8E-10)
Efm.7	ZP_05714737.1 (482)	sensor histidine kinase	PDC	26-171	99.1(1.1E-11)
Efm.8	ZP_05714616.1 (524)	Two-component sensor kinase (yesM)	PDC	45-190	98.9(7.7E-11)
Efm.9	ZP_05713031.1 (657)	DHH family protein	PAS	73-166	98.2(2.2E-06)
Enterococcus faecalis V583
Efs.1	NP_814923.1 (609)	sensory box histidine kinase (vicK)	PDC, PAS	88-176, 257-367	98.2(9.4E-07), 99.1(1.7E-12)
Efs.2	NP_815410.1 (591)	sensory box histidine kinase	PDC, PAS	69-168, 248-357	98.4(8.9E-08), 99.5(1.7E-13)
Efs.3	NP_815342.1 (477)	sensor histidine kinase, BaeS (BaeS)	PAS, PAS	26-131, 156-264	97.4(6.8E-06), 99.2(6.4E-11)
Efs.4	NP_814954.1 (418)	hypothetical protein EF1227	PAS	240-353	99.3(6.4E-14)
Efs.5	NP_814936.1 (516)	sensory box histidine kinase	PDC, PAS	38-162, 215-321	99.8(4.7E-19), 99.2(3.3E-13)
Efs.6	NP_815880.1 (570)	sensor histidine kinase	PDC, PDC	107-189, 191-284	96.8(0.0028), 99.2(4.7E-11)
Efs.7	NP_813823.1 (658)	DHH family protein	PAS	77-168	99.3(5.1E-13)
Efs.8	NP_814984.1 (489)	sensor histidine kinase	PDC	31-178	98.1(3.4E-06)
Efs.9	NP_814784.1 (502)	sensor histidine kinase	PDC	36-192	97.8(7.1E-06)
Lactobacillus casei ATCC 334
Lc.1	YP_806176.1 (555)	signal transduction histidine kinase	PAS	208-320	99.5(4.2E-13)
Lc.2	YP_808020.1 (514)	signal transduction histidine kinase regulating citrate/malate metabolism	PDC, PAS	212-310, 41-166	99.7(8.4E-18), 99.2(7E-13)
Lc.3	YP_805881.1 (422)	flavoprotein	PAS	239-354	99.7(9.8E-18)
Lc.4	YP_807963.1 (636)	signal transduction histidine kinase	PDC, PAS	51-180, 264-371	98.1(2.2E-06), 99.1(1.7E-12)
Lc.5	YP_805421.1 (668)	signal protein	PAS	82-175	99.4(6.7E-14)
Lc.6	YP_805994.1 (431)	signal transduction histidine kinase	PAS	79-170	96.6(4.1E-05)
Lc.7	YP_806893.1 (496)	signal transduction histidine kinase	PDC	7-104	99.0(3.1E-11)
Lc.8	YP_806278.1 (491)	signal transduction histidine kinase	PDC	26-166	98.4(1.4E-08)
Lactococcus lactis subsp. cremoris MG1363
Ll.1	YP_001032211.1 (485)	hypothetical protein llmg_0884	PAS	322-433	99.7(2E-17)
Ll.2	YP_001031763.1 (475)	sensor histidine kinase (kinC)	PAS	111-221	99.7(2.9E-18)
Ll.3	YP_001032381.1 (517)	sensor protein kinase KinB (kinB)	PAS	185-295	99.6(2.8E-15)
Ll.4	YP_001032085.1 (456)	kinF gene product, (kinF)	PAS	85-179	97.8(9.2E-07)
Ll.5	YP_001033088.1 (654)	RecJ-like protein	PAS	71-168	99.0(2.2E-11)
Streptococcus pneumoniae D39
Spn.1	YP_815994.1 (444)	hypothetical protein SPD_0488	PAS	316-430	99.7(1.90E-17)
Spn.2	YP_816555.1 (449)	sensory box sensor histidine kinase	PAS	80-200	99.7(1.40E-17)
Spn.3	YP_817298.1 (443)	sensor histidine kinase PnpS (pnpS)	PAS	101-231	99.7(1.40E-18)
Spn.4	YP_816768.1 (414)	oxidoreductase	PAS	238-356	99.7(1.70E-17)
Spn.5	YP_816074.1 (563)	sensor histidine kinase	PDC, PDC	62-189, 186-280	99.8(1.70E-17), 98.1(1.70E-17)
Spn.6	YP_815676.1 (548)	sensor histidine kinase	PDC	30-180	99.5(6.10E-14)
Spn.7	YP_816196.1 (444)	CiaH gene product, CiaH (CiaH)	PDC	33-171	98.6(2.10E-10)
Spn.8	YP_817417.1 (657)	DHH subfamily 1 protein	PAS	68-159	99.3(2.00E-13)
Streptococcus pyogenes MGAS10270
Spy.1	YP_598046.1 (450)	two-component sensor histidine kinase VicK (vicK)	PAS	92-200	99.7(8.9E-18)
Spy.2	YP_598577.1 (229)	Na+ driven multidrug efflux pump	PAS	104-204	97.2(6.7E-08)
Spy.3	YP_598556.1 (513)	sensor kinase DpiB (dpiB)	PDC, PAS	33-169, 199-309	99.6(1.6E-16), 99.2(3.9E-13)
Spy.4	YP_598904.1 (577)	two-component sensor kinase YesM (YesM)	PDC, PDC	61-189, 190-284	98.9(2.2E-09), 98.1(1.6E-07)
Spy.5	YP_599031.1 (490)	two-component sensor kinase YesM (YesM)	PDC, PDC	46-195, 197-287	97.8(1.8E-06), 99.6(2.6E-15)
Spy.6	YP_598509.1 (549)	two-component sensor kinase YesM (YesM)	PDC	78-192	98.9(3.1E-10)
Spy7	YP_598670.1 (436)	ciaH gene product (ciaH)	PDC	35-189	99.1(2.7E-13)
Spy.8	YP_599565.1 (678)	phosphoesterase, DHH family protein	PAS	107-203	98.3(1.8E-07)
Spy.9	YP_597889.1 (500)	covS gene product (covS)	PDC	37-134	97.1(0.00014)
Spy.10	YP_598527.1 (453)	SrtK gene product (srtK)	PDC	26-169	99.0(1.6E-15)
Spy.11	YP_599399.1 (462)	ihk gene product (ihk)	PDC	31-146	95.6(0.01)
Listeria monocytogenes EGD-e
Lm.1	NP_465224.1 (300)	hypothetical protein lmo1699	PAS	4-122	99.4(2.5E-15)
Lm.2	NP_464326.1 (253)	hypothetical protein lmo0799	PAS	8-123	99.5(1.1E-14)
Lm.3	NP_465697.1 (455)	hypothetical protein lmo2173	PAS	11-117	99.6(5.5E-16)
Lm.4	NP_466023.1 (591)	two-component sensor histidine kinase	PDC, PAS	34-170, 239-357	98.8(1.5E-09), 99.5(8.3E-15)
Lm.5	NP_463819.1 (610)	hypothetical protein lmo0288	PDC, PAS	78-177, 264-371	98.4(1.4E-07), 99.6(2.7E-15)
Lm.6	NP_464698.1 (485)	hypothetical protein lmo1173	PAS, PAS	21-132, 160-269	99.4(2.8E-13), 98.1(1.4E-07)
Lm.7	NP_465471.1 (596)	hypothetical protein lmo1947	PDC, PAS	35-175, 254-357	98.3(3.2E-07), 99.1(1.6E-12)
Lm.8	NP_464675.1 (294)	transcriptional regulator	PDC	8-107	NA/95.5(0.0056)
Lm.9	NP_466105.1 (459)	hypothetical protein lmo2582	PDC	64-164	97.3(7.6E-05)
Lm.10	NP_465535.1 (579)	hypothetical protein lmo2011	PDC	70-206	98.6(1.6E-08)
Lm.11	NP_463585.1 (657)	hypothetical protein lmo0052	PAS	56-163	99.6(9.1E-16)
Lm.12	NP_465033.1 (479)	hypothetical protein lmo1508	PDC	29-162	98.8(3.8E-09)
Bacillus subtilis subsp. subtilis 168
Bs.1	NP_389282.1 (606)	sporulation-specific ATP-dependent protein histidine kinase (kinA)	PAS, PAS, PAS	3-114, 158-254, 265-378	99.0(1.9E-18) Note: This is same as the query 2VLG, 99.8(2.3E-20), 99.7(7.6E-18)
Bs.2	NP_389236.1 (738)	two-component sensor histidine kinase (kinE)	PAS, PAS, PAS, PAS	29-138, 138-259, 271-379, 376-499	99.3(3.5E-13), 99.2(1E-11), 99.6(2.2E-14), 99.3(7.8E-15)
Bs.3	NP_389332.1 (428)	two-component sensor histidine kinase (kinC)	PAS	77-189	99.7(3E-18)
Bs.4	NP_390912.1 (261)	blue light GTP-binding receptor (ytvA)	PAS	9-135	99.6(8.4E-17) Note:This hit is same as the query 2PR5
Bs.5	NP_390290.1 (692)	transcriptional regulator (bkdR)	PAS, PAS	116-218, 235-340	99.4(1.2E-13), 99.6(1.3E-15)
Bs.6	NP_391915.1 (461)	NtrC/NifA family transcriptional regulator (rocR)	PAS	9-120	98.9(5.5E-11)
Bs.7	NP_391291.1 (403)	serine phosphatase (rsbP)	PAS	1-110	99.6(3.1E-16)
Bs.8	NP_391920.1 (611)	two-component sensor histidine kinase YycF (walK)	PDC, PAS	76-182, 261-368	98.6(2.4E-08), 99.1(6.1E-12)
Bs.9	NP_390788.1 (579)	two-component sensor histidine kinase (phoR)	PDC, PAS	34-147, 232-342	95.7(0.031) Note: This hit is same as the query 3CWF, 99.3(3.5E-13)
Bs.10	NP_388639.1 (542)	two-component sensor histidine kinase (citS)	PDC, PAS	35-175, 218-315	99.6(4E-16), 99.4(3.4E-14)
Bs.11	NP_391030.1 (533)	sensory histidine kinase DcuS (yufL)	PDC, PAS	33-171, 213-314	99.7(6.1E-17), 99.4(1.8E-14)
Bs.12	YP_054577.1 (749)	sensor protein (ykoW)	PAS	203-308	99.7(2E-17)
Bs.13	NP_390192.1 (589)	two-component sensor histidine kinase (resE)	PDC, PAS	33-172, 251-356	98.4(1.5E-07), 98.9(1.3E-10)
Bs.14	NP_388326.1 (535)	two-component sensor histidine kinase (dctS)	PDC, PAS	34-172, 214-312	99.7(3.2E-19),99.5(4.6E-16)
Bs.15	NP_388226.2 (573)	methyl-accepting chemotaxis protein (tlpC)	PDC	86-187	98.6(6.4E-09)
Bs.16	NP_389278.2 (655)	methyl-accepting chemotaxis protein (mcpC)	PDC, PDC	60-194,185-275	99.4(2.1E-13), 99.0(3.1E-10)
Bs.17	NP_391004.2 (662)	methyl-accepting chemotaxis protein (mcpB)	PDC, PDC	74-190, 191-279	99.3(2.5E-12), 99.2(1.6E-11)
Bs.18	NP_389249.1 (506)	histidine kinase phosphorylating Spo0A (kinD)	PDC	76-187	98.8(3.1E-09) Note: This is same as the query DBLJ
Bs.19	NP_391003.1 (662)	methyl-accepting chemotaxis protein (tlpA)	PDC, PDC	72-194, 186-284	98.8(5.4E-09), 99.2(2.6E-11)
Bs.20	NP_391002.2 (661)	methyl-accepting chemotaxis protein (mcpA)	PDC, PDC	67-185, 186-283	99.3(4.5E-12), 99.2(1.8E-11)
Bs.21	NP_391931.1 (659)	phosphodiesterase (yybT)	PAS	78-172	99.4(8E-14)
Bs.22	NP_388205.2 (411)	transcriptional regulator	PDC	3-118	90.1(0.3)/96.0(0.0056)
Bs.23	NP_388576.1 (577)	two-component sensor histidine kinase YesN (yesN)	PDC	200-293	98.5(4E-08)
Bs.24	NP_388582.1 (761)	AraC family transcriptional regulator (yesS)	PDC, PDC	73-198, 195-294	97.9(3.9E-06), 99.2(5.8E-12)
Bs.25	NP_391001.1 (662)	methyl-accepting chemotaxis protein (tlpB)	PDC, PDC	89-185, 186-283	97.7(2.2E-05), 99.2(1.8E-11)
Bs.26	NP_388617.1 (286)	chemotaxis sensory transducer protein (yfmS)	PDC	18-118	95.7( 0.003)
Bs.27	NP_391201.2 (580)	two-component sensor histidine kinase YvrG (YvrG)	PDC	69-197	97.1(7.6E-05)
Bs.28	NP_388258.1 (473)	two-component sensor histidine kinase YclJ (YclJ)	PDC	34-163	98.4(1.8E-07)
Bs.29	NP_390893.1 (772)	membrane bound transcriptional regulator (ytdP)	PDC, PDC	101-205, 207-304	98.5(2.1E-08), 99.2(4.8E-12)
Bs.30	NP_389292.1 (407)	hypothetical protein BSU14090 (ykuI)	PDC	285-402	97.4(0.00014)
Bs.31	NP_388691.1 (605)	transcriptional regulator (acoR)	PDC	76-184	97.8(1E-05)
Bs.32	NP_389209.1 (454)	two-component sensor histidine kinase YkoG (YkoG)	PDC	30-151	97.1(0.00013)
Bacillus cereus ATCC 10987
Bc.1	NP_978968.1 (595)	hypothetical protein BCE_2662	PAS, PAS	111-225, 237-345	99.8(4.3E-19), 99.8(2E-19)
Bc.2	NP_979967.1 (510)	sporulation kinase A (kinA)	PAS, PAS	30-142, 154-273	99.0(6.8E-12), 99.1(5.7E-12)
Bc.3	NP_981718.1 (909)	sensory box/GGDEF family protein	PAS, PAS	218-322, 354-466	99.1(4E-14), 99.7(8.8E-18)
Bc.4	NP_978643.1 (461)	arginine utilization regulatory protein RocR (rocR)	PAS	8-120	98.9(5.4E-13)
Bc.5	NP_980078.1 (910)	sensory box/GGDEF family protein	PAS, PAS	223-344, 356-468	97.7(2.6E-07), 98.9(2.4E-11)
Bc.6	NP_977021.1 (568)	sensory box/GGDEF family protein	PAS	15-126	99.6(1.6E-16)
Bc.7	NP_981771.1 (892)	sensory box/GGDEF family protein	PAS	339-451	99.7(3.4E-18)
Bc.8	NP_976930.1 (702)	sensory box/GGDEF family protein	PAS, PAS	17-133, 145-258	99.6(4.7E-16), 99.7(1.2E-16)
Bc.9	NP_980532.1 (690)	sensory box sigma-54 dependent DNA-binding response regulator	PAS, PAS	118-220, 236-341	99.2(1.2E-12), 99.0(6.3E-12)
Bc.10	NP_979169.1 (553)	sensory box sigma-54 dependent DNA-binding response regulator	PAS	97-201	99.5(1.2E-14)
Bc.11	NP_976872.1 (467)	arginine utilization regulatory protein RocR (rocR)	PAS	15-127	99.5(1.3E-14)
Bc.12	NP_976683.1 (455)	sensory box sigma-54 dependent DNA-binding response regulator	PAS	18-127	99.4(3.9E-13)
Bc.13	NP_981906.1 (613)	sensory box histidine kinase YycG (yycG)	PDC, PAS	79-179, 267-374	98.4(3.4E-07), 99.1(2.5E-12)
Bc.14	NP_981012.1 (587)	sensory box histidine kinase PhoR (phoR)	PDC, PAS	63-154, 242-352	96.7(0.0016), 99.1(1.5E-12)
Bc.15	NP_977904.1 (423)	sensor histidine kinase	PAS	81-188	99.6(3.7E-16)
Bc.16	NP_977923.1 (591)	sensor histidine kinase ResE (resE)	PAS	254-356	98.8(1.9E-10)
Bc.17	NP_976755.1 (676)	sensor histidine kinase	PAS	334-444	99.1(1.2E-12)
Bc.18	NP_978635.1 (372)	sensor histidine kinase	PAS	19-123	99.2(2.7E-13)
Bc.19	NP_976964.1 (534)	sensory histidine kinase DcuS (DcuS)	PDC, PAS	36-173, 217-317	99.7(3.8E-18), 99.5(1.1E-15)
Bc.20	NP_976946.1 (536)	sensor histidine kinase	PDC, PAS	35-175, 204-317	99.7(3.3E-17), 99.4(9.3E-15)
Bc.21	NP_977332.1 (529)	sensor histidine kinase	PDC, PAS	36-177, 218-312	99.7(6.7E-18), 99.3(9.4E-14)
Bc.22	NP_980405.1 (430)	sensory box/GGDEF family protein	PAS	143-255	98.3(9.8E-07)
Bc.23	NP_981444.1 (666)	methyl-accepting chemotaxis protein	PDC, PDC	60-194, 190-287	99.3(2.2E-12), 99.2(1.7E-11)
Bc.24	NP_978401.1 (660)	methyl-accepting chemotaxis protein	PDC, PDC	67-185, 186-280	97.8(1.1E-05), 99.3(3.4E-12)
Bc.25	NP_976945.1 (658)	methyl-accepting chemotaxis protein	PDC, PDC	88-183, 184-281	99.2(3.7E-11), 99.3(8.6E-12)
Bc.26	NP_980333.1 (398)	diguanylate phosphodiesterase	PDC	284-388	99.4(2.3E-13)
Bc.27	NP_977770.1 (498)	sensor histidine kinase KinD (KinD)	PDC	80-181	98.8(2.7E-09)
Bc.28	NP_981670.1 (476)	sensor histidine kinase	PDC	71-165	98.1(1.3E-06)
Bc.29	NP_978263.1 (214)	methyl-accepting/DNA response regulator	PDC	6-101	NA/95.0(0.045)
Bc.30	NP_982221.1 (455)	sensor histidine kinase	PDC	34-150	96.0(0.0074)
Bc.31	NP_977735.1 (466)	sensor histidine kinase	PDC	25-162	98.8(3.3E-09)
Bc.32	NP_978375.1 (453)	sensor histidine kinase	PDC	33-160	97.7(3E-05)
Bc.33	NP_981866.1 (589)	sensor histidine kinase LytS (LytS)	PDC	231-337	95.4(0.018)
Bc.34	NP_976974.1 (481)	sensor histidine kinase	PDC	28-183	99.4(6.6E-14)
Bc.35	NP_977043.1 (463)	sensor histidine kinase	PDC	32-150	96.3(0.0068)
Bc.36	NP_981913.1 (657)	DHH subfamily 1 protein	PAS	60-161	99.4(4.7E-14)
Bc.37	NP_977908.1 (603)	sensor histidine kinase	PDC	183-285	98.3(3.4E-08)
Bc.38	NP_979098.1 (616)	acetoin operon transcriptional activator	PAS	88-270	99.4(8.1E-13)
Bc.39	NP_979480.1 (615)	sensory box histidine kinase VicK (Vick)	PDC	62-154	96.1(0.00058)
Bc.40	NP_976623.1 (501)	sensor histidine kinase	PDC	56-207	98.9(1.8E-12)
Bc.41	NP_976816.1 (579)	methyl-accepting chemotaxis protein	PDC	41-193	97.4(0.00032)
Bacillus anthracis CDC 684
Ba.1	YP_002813537.1 (510)	sporulation kinase A (kinA)	PAS, PAS	30-142, 154-273	99.2(5.2E-13), 99.0(3.2E-11)
Ba.2	YP_002816511.1 (567)	sensory box/GGDEF family protein	PAS	14-126	99.7(8.5E-17)
Ba.3	YP_002814893.1 (459)	arginine utilization regulatory protein RocR (rocR2)	PAS	6-118	99.5(5.7E-14)
Ba.4	YP_002818073.1 (909)	sensory box/GGDEF family protein	PAS, PAS	224-343, 354-466	98.5(1.8E-10), 99.0(7.2E-12)
Ba.5	YP_002816589.1 (689)	sensory box/GGDEF family protein	PAS, PAS	17-133, 145-258	99.6(2.2E-16), 99.7(4.9E-17)
Ba.6	YP_002813358.1 (908)	sensory box/GGDEF family protein	PAS, PAS	219-341, 348-465	98.0(1.7E-07), 98.9(1.7E-11)
Ba.7	YP_002814556.1 (509)	sensor histidine kinase	PAS, PAS	25-139, 151-259	98.9(3.8E-10) 98.9(1.5E-11)
Ba.8	YP_002816648.1 (467)	arginine utilization regulatory protein RocR (rocR1)	PAS	15-126	99.5(1.6E-14)
Ba.9	YP_002816952.1 (690)	sensory box sigma-54 dependent DNA-binding response regulator	PAS, PAS	117-220, 236-341	99.1(1.6E-12), 99.1(4.2E-12)
Ba.10	YP_002814665.1 (828)	sensory box/GGDEF family protein	PAS, PAS	137-263, 275-388	99.1(4.4E-14), 99.7(2.8E-18)
Ba.11	YP_002814361.1 (553)	sensory box sigma-54 dependent DNA-binding response regulator	PAS	97-201	99.5(1.6E-14)
Ba.12	YP_002813000.1 (455)	sensory box sigma-54 dependent DNA-binding response regulator	PAS	10-119	99.4(2.1E-13)
Ba.13	YP_002817381.1 (587)	sensory box histidine kinase PhoR (phoR)	PAS	242-352	99.3(2.4E-12)
Ba.14	YP_002818120.1 (735)	sensory box/GGDEF family protein	PAS	182-294	99.8(3.1E-19)
Ba.15	YP_002818243.1 (613)	sensory box histidine kinase YycG (yycG)	PDC, PAS	80-180, 267-374	98.6(2.4E-08), 99.1(4.2E-12)
Ba.16	YP_002815705.1 (420)	sensor histidine kinase	PAS	80-186	99.6(2.4E-16)
Ba.17	YP_002815685.1 (591)	sensor histidine kinase ResE (resE)	PDC, PAS	75-166, 254-356	97.8(8.4E-06), 98.8(4E-10)
Ba.18	YP_002816562.1 (519)	sensory box histidine kinase	PDC, PAS	20-159, 201-302	99.8(6.5E-19), 99.5(4.7E-16)
Ba.19	YP_002816579.1 (534)	sensor histidine kinase	PDC, PAS	33-173, 216-314	99.7(5.2E-18), 99.5(4.1E-14)
Ba.20	YP_002816224.1 (529)	sensor histidine kinase	PDC, PAS	35-177, 206-312	99.7(7.3E-17), 99.3(3E-13)
Ba.21	YP_002816831.1 (430)	putative sensory box/GGDEF family protein	PAS	143-255	99.2(3.1E-12)
Ba.22	YP_002815175.1 (626)	methyl-accepting chemotaxis protein	PDC, PDC	5-150, 152-249	99.1(6.6E-11), 99.2(1.9E-11)
Ba.23	YP_002813931.1 (269)	methyl-accepting chemotaxis protein McpA (McpA)	PDC	67-185	99.4(5.6E-13)
Ba.24	YP_002817797.1 (669)	methyl-accepting chemotaxis protein	PDC, PDC	65-192, 193-290	98.7(9.3E-09), 98.3(1.2E-07)
Ba.25	YP_002816563.1 (660)	methyl-accepting chemotaxis protein	PDC, PDC	67-185, 186-283	99.2(2.4E-11), 99.2(1.6E-11)
Ba.26	YP_002816580.1 (658)	methyl-accepting chemotaxis protein	PDC, PDC	39-182,184-277	99.2(1.7E-11), 98.6(5.6E-09)
Ba.27	YP_002815828.1 (480)	sensor histidine kinase KinD (KinD)	PDC	58-160	99.9(2.8E-21)
Ba.28	YP_002813057.1 (579)	methyl-accepting chemotaxis protein	PDC	36-201	97.9(2E-06)
Ba.29	YP_002818248.1 (590)	DHH subfamily 1 protein	PAS	11-105	99.3(3.7E-13)
Ba.30	YP_002817617.1 (617)	sensory box histidine kinase	PDC, PDC	61-156, 204-308	95.9(0.00047), 97.8(1.1E-05)
Ba.31	YP_002815213.1 (459)	sensor histidine kinase	PDC	39-166	97.6(5.2E-0)
Ba.32	YP_002816774.1 (405)	EAL-domain protein	PDC	291-400	99.3(4.1E-13)
Ba.33	YP_002815868.1 (466)	sensor histidine kinase	PDC	25-162	98.9(2.8E-09)
Ba.34	YP_002816045.1 (580)	sensor histidine kinase	PDC	80-197	98.0(1.7E-06)
Ba.35	YP_002814436.1 (616)	putative acetoin operon transcriptional activator	PAS	76-184	98.4(1.6E-07)
Ba.36	YP_002814981.1 (452)	sensor histidine kinase	PDC	24-156	98.1(7.7E-07)
Ba.37	YP_002816554.1 (487)	sensor histidine kinase	PDC	27-189	99.2(8.7E-12)
Ba.38	YP_002816489.1 (463)	sensor histidine kinase	PDC	26-159	99.1(3.9E-11)
Ba.39	YP_002813962.1 (458)	sensor histidine kinase	PDC	72-163	96.7(0.00077)
Ba.40	YP_002815701.1 (603)	sensor histidine kinase	PDC	181-285	98.2(9.9E-08)
Ba.41	YP_002814338.1 (458)	putative sensor histidine kinase SrrB (SrrB)	PDC	57-161	98.6(1.2E-09)
Ba.42	YP_002812947.1 (485)	sensor histidine kinase	PDC	73-173	96.2(0.0015)
Ba.43	YP_002818032.1 (476)	sensor histidine kinase	PDC	25-163	98.4(5E-08)
Bacillus megaterium QM B1551
Bm.1	YP_003562934.1 (660)	methyl-accepting chemotaxis protein	PDC, PDC	67-185, 186-283	99.1(3.3E-11), 99.2(1.6E-11)
Bm.2	YP_003561892.1 (503)	PAS/PAC sensor-containing diguanylate cyclase/phosphodiesterase	PAS	220-330	99.0(4E-11)
Bm.3	YP_003565667.1 (635)	two-component sensor histidine kinase WalK (walK)	PDC, PAS	98-210, 290-396	98.0(9.7E-07), 99.1(3.9E-12)
Bm.4	YP_003561133.1 (470)	arginine utilization regulatory protein RocR (rocR)	PAS	9-120	99.3(5.4E-13)
Bm.5	YP_003563516.1 (260)	Blue-light photoreceptor (pfyP)	PAS	7-127	98.8(2.1E-10)
Bm.6	YP_003561318.1 (529)	citrate two-component sensor histidine kinase CitS (citS)	PDC, PAS	48-171, 219-317	99.8(9.9E-19), 99.5(1.9E-15)
Bm.7	YP_003561459.1 (310)	diguanylate cyclase/phosphodiesterase	PAS	2-115	99.0(1.3E-11)
Bm.8	YP_003561791.1 (403)	diguanylate cyclase/phosphodiesterase	PDC	290-393	99.6(1.2E-15)
Bm.9	YP_003561551.1 (843)	diguanylate cyclase/phosphodiesterase	PDC, PDC	91-210, 238-331	98.4(1.8E-07), 98.9(8.2E-10)
Bm.10	YP_003564135.1 (477)	ethanolamine two-component sensor histidine kinase	PAS, PAS	32-135, 167-263	97.9(2.2E-07), 99.0(9.8E-12)
Bm.11	YP_003563383.1 (259)	hypothetical protein BMQ_2927	PAS	11-122	99.2(3.7E-12)
Bm.12	YP_003563591.1 (143)	hypothetical protein BMQ_3135	PAS	4-117	92.0(0.09)/(96.0(0.0038)
Bm.13	YP_003560855.1 (528)	malate two-component sensor histidine kinase MalK (malK)	PDC, PAS	40-161, 207-309	99.8(2.1E-19), 99.5(1.3E-15)
Bm.14	YP_003561014.1 (672)	methyl-accepting chemotaxis protein domain-containing protein	PDC, PDC	60-198, 197-290	99.2(2.5E-11), 99.2(2.5E-11)
Bm.15	YP_003562155.1 (253)	PAS sensor protein	PAS	6-116	98.6(2.9E-09)
Bm.16	YP_003561515.1 (657)	PAS/PAC sensor-containing diguanylate cyclase/phosphodiesterase	PAS, PAS	120-235, 357-481	99.5(3.7E-14), 99.7(7.5E-18)
Bm.17	YP_003561555.1 (814)	PAS/PAC sensor-containing diguanylate cyclase/phosphodiesterase	PAS, PAS, PAS	8-117, 129-246, 260-373	99.0(6.3E-12), 98.6(1.5E-09), 98.6(2.5E-07)
Bm.18	YP_003561951.1 (922)	PAS/PAC sensor-containing diguanylate cyclase/phosphodiesterase	PAS, PAS	252-351, 363-477	99.6(2E-16), 99.7(2.7E-17)
Bm.19	YP_003564276.1 (571)	PAS/PAC sensor-containing diguanylate cyclase/phosphodiesterase	PAS	13-129	99.0(5.1E-12)
Bm.20	YP_003562352.1 (639)	sigma-54 dependent transcriptional regulator	PAS	199-298	99.4(1.8E-13)
Bm.21	YP_003562090.1 (681)	sigma-54 dependent transcriptional regulator	PAS	211-302	99.6(6E-15)
Bm.22	YP_003564523.1 (456)	sigma-54 dependent transcriptional regulator	PAS	12-119	99.0(1.1E-11)
Bm.23	YP_003561539.1 (464)	sigma-54 dependent transcriptional regulator	PAS	14-120	99.0(6.2E-12)
Bm.24	YP_003562717.1 (458)	sigma-54 dependent transcriptional regulator	PAS	3-110	99.1(9.7E-12)
Bm.25	YP_003563128.1 (419)	sigma-54 dependent transcriptional regulator	PAS	2-95,	98.8(1.2E-10)
Bm.26	YP_003565494.1 (553)	sigma-54-dependent transcriptional regulator	PAS	124-227	99.1(1.9E-11)
Bm.27	YP_003562745.1 (1186)	signal transduction histidine kinase with CheB and CheR activity	PAS, PAS	729-836, 849-957	99.7(2.7E-17), 99.5(4.9E-15)
Bm.28	YP_003562808.1 (574)	sporulation kinase KinA (kinA)	PAS, PAS	108-221, 233-346	99.8(6.2E-19), 99.6(1.6E-16)
Bm.29	YP_003562497.1 (430)	sporulation kinase KinC (kinC)	PAS	70-189	99.6(1E-14)
Bm.30	YP_003560859.1 (436)	sporulation kinase KinC (kinC)	PAS	83-201	99.2(1.3E-13)
Bm.31	YP_003564888.1 (689)	transcriptional regulator (bkdR)	PAS, PAS	116-219, 235-340	99.5(7.9E-14), 99.6(4.8E-15)
Bm.32	YP_003564519.1 (401)	two-component sensor histidine kinase (kin)	PAS	47-161	99.4(2.2E-14)
Bm.33	YP_003560823.1 (601)	two-component sensor histidine kinase (kin)	PAS	263-370	99.2(2.2E-12)
Bm.34	YP_003561094.1 (606)	two-component sensor histidine kinase (yesM)	PDC, PDC	64-205, 206-306	99.0(2.5E-10), 99.0(6E-10)
Bm.35	YP_003561730.1 (527)	two-component sensor histidine kinase (kin)	PAS	181-294	99.8(4.9E-20)
Bm.36	YP_003564494.1 (466)	two-component sensor histidine kinase (kin)	PAS, PAS	3-109, 121-233	99.6(3.3E-16), 99.6(3.3E-17)
Bm.37	YP_003561302.1 (521)	two-component sensor histidine kinase DctS (dctS)	PDC, PAS	42-162, 209-307	99.8(8E-19), 99.5(4.3E-16)
Bm.38	YP_003561710.1 (726)	two-component sensor histidine kinase KinE (kinE)	PAS, PAS, PAS, PAS	27-136, 148-257, 249-368, 394-497	98.3(8.9E-07), 99.3(4.4E-13), 99.3(5.2E-13), 99.3(5.2E-13)
Bm.39	YP_003565201.1 (590)	two-component sensor histidine kinase PhoR (phoR)	PDC, PAS	62-164, 244-354	98.3(3.7E-07), 99.2(1.1E-12)
Bm.40	YP_003564811.1 (590)	two-component sensor histidine kinase ResE (resE)	PDC, PAS	60-166, 253-358	98.0(3.9E-06), 99.4(1.1E-13)
Bm.41	YP_003560906.1 (713)	two-component sensor histidine kinase (kin)	PDC, PAS	80-184, 371-484	98.5(1.2E-07), 99.0(3.3E-12)
Bm.42	YP_003561689.1 (1012)	two-component sensor histidine kinase/ response regulator	PAS, PAS	252-362, 496-616	99.2(2.7E-13), 99.0(2.5E-11)
Bm.43	YP_003562235.1 (995)	two-component sensor histidine kinase/response regulator	PAS, PAS	24-115, 137-246	98.5(1.7E-08), 98.6(2.3E-09)
Bm.44	YP_003561407.1 (957)	two-component sensor histidine kinase/response regulator	PAS	458-577	98.9(2.5E-11)
Bm.45	YP_003562346.1 (625)	acetoin operon expression regulatory protein (acoR)	PAS	87-266	99.1(2E-11)
Bm.46	YP_003565672.1 (657)	hypothetical protein BMQ_5265	PAS	67-161	99.4(8.4E-14)
Bm.47	YP_003560858.1 (250)	anti-sigma-factor antagonist	PAS	4-105	99.0(3.5E-12)
Bm.48	YP_003562369.1 (458)	two-component sensor histidine kinas	PDC	26-159	98.9(1.8E-09)
Bm.49	YP_003562582.1 (459)	two-component sensor histidine kinase	PDC	61-156	97.5(2.2E-05)
Bm.50	YP_003565657.1 (481)	two-component sensor histidine kinase	PDC	33-174	99.0(8.6E-12)
Bm.51	YP_003563347.1 (489)	two-component sensor histidine kinase PhoR (PhoR)	PDC	29-169	97.7(9.4E-06)
Bm.52	YP_003562516.1 (475)	two-component sensor histidine kinase	PAS	94-211	99.1(4.7E-12)
Bm.53	YP_003564501.1 (538)	two-component sensor histidine kinase	PDC	39-197	98.1(1.5E-06)
Macrococcus caseolyticus JCSC5402
Mc.1	YP_002559425.1 (612)	two-component sensor histidine kinase	PDC, PAS	77-177, 264-370	98.5(4.2E-08), 99.2(4.5E-13)
Mc.2	YP_002559544.1 (343)	two-component sensor histidine kinase (nreB)	PAS	11-134	99.0(5.4E-12)
Mc.3	YP_002560761.1 (570)	hypothetical protein MCCL_1358	PAS, PAS	68-171, 218-338	99.3(1.1E-13), 99.2(9.7E-13)
Mc.4	YP_002560540.1 (585)	hypothetical protein MCCL_1137	PDC, PAS	62-162, 245-369	98.0(4.1E-06), 99.1(4E-10)
Mc.5	YP_002560039.1 (487)	hypothetical protein MCCL_0636	PDC	23-162	99.6(7.3E-16)
Mc.6	YP_002559419.1 (607)	hypothetical protein MCCL_0016	PAS	65-161	99.4(9.3E-14)
Mc.7	YP_002560468.1 (456)	sensor histidine kinase ArlS (ArlS)	PDC	40-150	96.0(0.0041)
Staphylococcus saprophyticus subsp. saprophyticus ATCC 15305
Ss.1	YP_300112.1 (610)	two-component Sensor histidine kinase (YycG*)	PDC, PAS	38-183, 251-368	98.6(1.00E-07), 99.1(2.00E-12)
Ss.2	YP_301351.1 (593)	respiratory response protein SrrB (SrrB*)	PDC, PAS	41-173, 249-358	97.1(1.2E-03), 99.2(4.7E-12)
Ss.3	YP_301164.1 (562)	alkaline phosphatase synthesis Sensor protein (PhoR*)	PDC, PAS	29-156, 213-333	98.4(1.00E-08), 99.6(2.1E-16)
Ss.4	YP_300104.1 (655)	hypothetical protein SSP0014 (GdpP*)	PAS	66-159	99.3(4.30E-13)
Ss.5	YP_301414.1 (451)	signal transduction histidine kinase ArlS (ArlS*)	PDC	28-154	98.3(1.70E-07)
Ss.6	YP_300630.1 (460)	signal transduction histidine kinase (HssS*)	PDC	61-160	94.9(1.10E-02)
Staphylococcus lugdunensis HKU09-01
Sl.1	ADC88628.1 (607)	two-component Sensor kinase SA14-24 (YycG*)	PDC, PAS	37-180, 249-366	98.5(2.1E-07), 99.2(5.1E-13)
Sl.2	ADC87512.1 (588)	Staphylococcal respiratory response protein SrrB (SrrB*)	PDC, PAS	2-179, 248-356	98.2(8.1E-06), 99.2(9E-11)
Sl.3	ADC87328.1 (543)	phosphate regulon Sensor protein PhoR (PhoR*)	PDC, PAS	7-59, 186-307	93.4(0.0064), 99.5(6.40E-14)
Sl.4	ADC88623.1 (655)	phosphoesterase DHH family protein (GdpP*)	PAS	62-159	99.2(9.80E-12)
Sl.5	ADC87599.1 (459)	two component system histidine kinase (ArlS*)	PDC	30-155	96.5(2.30E-03)
Sl.6	ADC86751.1 (347)	two component Sensor histidine kinase (NreB*)	PAS	7-127	99.7(1.00E-18)
Sl.7	ADC86684.1 (487)	hypothetical protein SLGD_00536	PDC	62-168	98.3(3.50E-09) NOTE: Only ortholog to this hit was found in S.haemolyticus, for this protein (YP_252514.1) the PDC domain was not identified by either HHblits nor HHsearch.
Staphylococcus haemolyticus JCSC1435
Sh.1	YP_251933.1 (608)	signal transduction two-component Sensor histidine kinase (YycG*)	PDC PAS	39-180, 249-366	98.6(1.3E-08), 99.1(6.5E-13)
Sh.2	YP_253340.1 (585)	respiratory response protein SrrB (SrrB*)	PDC, PAS	35-175, 242-351	98.4(7.3E-08), 99.2(1.9E-10)
Sh.3	YP_253148.1 (565)	alkaline phosphatase synthesis Sensor protein (phoR)	(PDC), PAS	(24-167), 212-333	NA/NA, 99.6(4.60E-15) NOTE: The PDC domain was not identified by either HHblits nor HHsearch. However, a PDC-like region with a weakly conserved secondary structures was found in the region listed in parentheses.
Sh.4	YP_251928.1 (655)	hypothetical protein SH0013 (GdpP*)	PAS	57-159	99.4(6.80E-14)
Sh.5	YP_253406.1 (453)	protein histidine kinase ArlS (ArlS*)	PDC	29-155	97.7(6.40E-06)
Sh.6	YP_252574.1 (344)	hypothetical protein SH0659 (nreB)	PAS	7-124	99.2(4.70E-13)
Sh.7	YP_252611.1 (456)	hypothetical protein SH0696 (HssS*)	PDC	32-158	97.7(6.00E-06)
Staphylococcus epidermidis ATCC 12228
Se.1	NP_763574.1 (610)	two-component Sensor histidine kinase (YycG*)	PDC PAS	37-184, 252-369	98.4(6.3E-08), 99.5(7.4E-16)
Se.2	NP_764730.1 (588)	respiratory response protein SrrB (SrrB*)	PDC, PAS	65-176, 244-352	98.6(1.5E-07), 99.3(3.7E-11)
Se.3	NP_764923.1 (565)	alkaline phosphatase synthesis Sensor protein (PhoR*)	PDC, PAS	24-167, 215-335	97.6(1.3E-06), 99.8(2.8E-18)
Se.4	NP_763568.1 (655)	hypothetical protein SE0013 (GdpP*)	PAS	61-159	99.3(5.70E-13)
Se.5	NP_764654.1 (456)	protein histidine kinase arlS (ArlS*)	PDC	30-155	96.7(1.80E-03)
Se.6	NP_765525.1 (344)	two component Sensor histidine kinase (NreB*)	PAS	8-124	99.2(7.10E-14)
Se.7	NP_765497.1 (451)	two component histidine kinase Sensor (HssS*)	PDC	53-156	95.8(2.50E-03)
Se.8	NP_763721.1 (512)	two-component Sensor histidine kinase (OR1*)	PDC, PDC	57-154, 152-249	97.0(1.5E-05), 97.7(2.9E-06)
Staphylococcus aureus subsp. aureus USA300_TCH1516
SaU.1	YP_001573944.1 (608)	sensor histidine kinase VicK (YycG*)	PDC PAS	39-180, 250-367	98.7(5.7E-09), 99.4(8.4E-13)
SaU.2	YP_001575379.1 (564)	sensor histidine kinase SrrB (srrB)	PDC, PAS	23-149, 223-332	97.6(2.4E-04), 99.4(5.8E-14)
SaU.3	YP_001575565.1 (554)	sensor histidine kinase (PhoR*)	PDC, PAS	32-144, 202-322	96.9(1.7E-04), 99.5(3.5E-14)
SaU.4	YP_001573939.1 (655)	DHH subfamily phosphodiesterase (GdpP*)	PAS	56-159	99.4(1.70E-14)
SaU.5	YP_001575238.1 (451)	sensor histidine kinase (ArlS*)	PDC	28-153	97.3(6.80E-05)
SaU.6	YP_001576243.1 (344)	sensor histidine kinase (NreB*)	PAS	3-124	99.7(2.80E-18)
SaU.7	YP_001576215.1 (457)	hemin sensor histidine kinase (hssS)	PDC	40-155	96.4(3.80E-02)
SaU.8	YP_001574141.1 (518)	sensor histidine kinase (OR1*)	PDC, PDC	65-150, 152-253	97.9(2E-06), 98.6(6.2E-06)
Staphylococcus aureus subsp. aureus COL
SaC.1	YP_184931.1 (608)	sensor box histidine kinase (yycG)	PDC, PAS	39-180, 250-367	98.6(5.8E-09), 99.7(9.6E-17)
SaC.2	YP_186376.1 (583)	sensor histidine kinase SrrB (srrB)	PDC, PAS	37-174, 243-351	98.2(6.1E-06), 99.4(1.3E-13)
SaC.3	YP_186576.1 (554)	sensory box histidine kinase PhoR (PhoR*)	PDC, PAS	24-144, 202-322	98.4(1.00E-07), 99.4(1.3E-13)
SaC.4	YP_184925.1 (655)	hypothetical protein SACOL0014 (GdpP*)	PAS	56-159	99.4(1.70E-14)
SaC.5	YP_186302.1 (451)	sensor histidine kinase ArlS (ArlS)	PDC	28-153	99.7(6.70E-05)
SaC.6	YP_187193.1 (344)	sensory box histidine kinase (NreB*)	PAS	3-124	99.7(2.80E-18)
SaC.7	YP_187164.1 (457)	sensor histidine kinase (HssS*)	PDC	40-155	99.5(3.70E-03)
SaC.8	YP_185101.1 (518)	sensor histidine kinase (OR1*)	PDC, PDC	34-150, 152-251	98.5(4.5E-08), 98.0(3.2E-07)
Staphylococcus pseudintermedius HKU10-03
Sp.1	YP_004150595.1 (610)	two-component Sensor kinase SA14-24 (YycG*)	PDC, PAS	40-182,251-368	98.6(8.00E-08), 99.4(7E-13)
Sp.2	YP_004149350.1 (585)	osmosensitive K+ channel histidine kinase KdpD (SrrB*)	PDC, PAS	35-169, 238-345	97.6(0.000055), 99.3(2.3E-12)
Sp.3	YP_004149614.1 (566)	phosphate regulon Sensor protein PhoR/SphS (PhoR*)	PDC, PAS	27-160, 217-337	98.1(7.7E-07), 99.7(1.1E-17)
Sp.4	YP_004150602.1 (655)	phosphoesterase (DHH family protein (GdpP*)	PAS	57-159	99.4(2.00E-13)
Sp.5	YP_004149291.1 (455)	two component system histidine kinase ArlS (ArlS*)	PDC	28-153	97.8(3.90E-06)
Sp.6	YP_004150227.1 (344)	sensor protein DegS (NreB*)	PAS	3-123	99.7(7.70E-18)
Sp.7	YP_004150198.1 (463)	sensor histidine kinase colocalized with HrtAB transporter (HssS*)	PDC	73-165	95.2(0.0011)
Sp.8	YP_004150417. (517)	two-component Sensor histidine kinase (OR1*)	PDC, PDC	74-150, 154-250,	97.8(9.8E-08), 99.0(1.2E-10)
Staphylococcus carnosus subsp. carnosus TM300
Sc.1	YP_002635543.1 (614)	two-component Sensor histidine kinase (yycG*)	PDC, PAS	38-181, 250-367	98.4(6.3E-08), 99.7(1.3E-16)
Sc.2	YP_002634210.1 (584)	respiratory response protein SrrB (srrB)	PDC, PAS	38-173, 242-348	98.7(8.1E-08), 99.3(7.5E-13)
Sc.3	YP_002634388.1 (569)	putative alkaline phosphatase synthesis Sensor protein (phoR)	PDC, PAS	27-163, 214-334	98.5(1.2E-08), 99.7(6.6E-18)
Sc.4	YP_002635550.1 (655)	hypothetical protein Sca_2462 (GdpP*)	PAS	67-159	99.3(1.60E-12)
Sc.5	YP_002634152.1 (454)	putative sensor protein histidine kinase (ArlS*)	PDC	29-154	97.5(5.80E-05)
Sc.6	YP_002634980.1 (347)	NreB protein (nreB)	PAS	8-125	99.6(4.70E-18)
Sc.7	YP_002634955.1 (459)	hypothetical protein Sca_1864 (HssS*)	PDC	38-115	95.3(8.30E-02)
Sc.8	YP_002635456.1 (441)	hypothetical protein Sca_2368	PAS, PAS	9-103, 123-229	96.9(2.3E-03), 99.4(1.3E-13)
Sc.9	YP_002634788.1 (405)	hypothetical protein Sca_1697	PAS	278-390	99.7(2.50E-18)
Streptomyces coelicolor A3(2)
Stc.1	NP_624783.1 (565)	hypothetical protein SCO0464	PAS	7-125	99.6(1.9E-16)
Stc.2	NP_625226.1 (714)	hypothetical protein SCO0928	PAS	151-266	99.1(3.3E-12)
Stc.3	NP_628559.1 (467)	hypothetical protein SCO4390	PAS, PAS	25-141, 145-269	99.0(1.9E-11), 98.7(2.6E-09)
Stc.4	NP_627046.1 (634)	hypothetical protein SCO2817	PAS	25-155	99.0(2.8E-11)
Stc.5	NP_627883.1 (422)	regulatory protein	PAS	33-146	99.6(7.5E-16)
Stc.6	NP_631125.1 (702)	hypothetical protein SCO7063	PAS, PAS	17-131, 141-256	99.1(9.6E-13), 98.8(5.6E-10)
Stc.7	NP_628191.1 (1463)	bifunctional histidine kinase and regulator	PAS, PAS	7-143, 142-268	99.6(5.1E-17), 99.6(4.2E-16)
Stc.8	NP_627871.1 (634)	hypothetical protein SCO3679	PAS	78-193	99.8(1.8E-20)
Stc.9	NP_631496.1 (647)	hypothetical protein SCO7448	PAS	40-158	99.2(3.9E-13)
Stc.10	NP_733518.1 (696)	regulatory protein	PAS	17-132	99.7(4.9E-19)
Stc.11	NP_627986.1 (722)	hypothetical protein SCO3796	PAS	8-123	99.2(3.3E-13)
Stc.12	NP_733598.1 (711)	hypothetical protein SCO3284	PAS	24-139	99.4(8.5E-14)
Stc.13	NP_625070.1 (835)	hypothetical protein SCO0767	PAS, PAS	49-147, 155-270	99.4(5.7E-14), 99.4(3.7E-13)
Stc.14	NP_628298.1 (552)	hypothetical protein SCO4120	PAS	52-167	99.2(2.6E-13)
Stc.15	NP_629254.1 (880)	hypothetical protein SCO5104	PAS, PAS	36-168, 178-292	99.6(7.5E-16), 99.6(7.5E-15)
Stc.16	NP_631407.1 (802)	hypothetical protein SCO7354	PAS, PAS	4-114, 119-235	99.4(1.9E-14), 99.4(1.9E-14)
Stc.17	NP_628453.1 (553)	hypothetical protein SCO4281	PAS	215-327	99.6(2.6E-15)
Stc.18	NP_629646.1 (1108)	membrane associated phophodiesterase	PAS	485-598	99.0(1.2E-11)
Stc.19	NP_625054.1 (828)	regulatory protein	PAS	174-290	99.1(8.7E-12)
Stc.20	NP_631276.1 (667)	hypothetical protein SCO7220	PAS	4-105	99.6(1.9E-15)
Stc.21	NP_631309.1 (438)	hypothetical protein SCO7253	PAS	83-194	99.5(1.7E-14)
Stc.22	NP_625872.1 (379)	two-component sensor	PAS	27-141	99.0(4.9E-12)
Stc.23	NP_629872.1 (916)	regulatory protein	PAS	191-299	99.1(1.3E-12)
Stc.24	NP_631217.1 (812)	hypothetical protein SCO7158	PAS, PAS	13-113, 118-222	98.3(6.2E-09), 98.9(1.2E-10)
Stc.25	NP_631380.1 (824)	hypothetical protein SCO7326	PAS, PAS	324-405, 451-565	98.8(2.5E-10), 98.4(1.1E-08)
Stc.26	NP_624985.1 (864)	integral membrane sensor protein	PDC, PAS	34-158, 205-304	99.5(5E-15), 99.4(3.6E-14)
Stc.27	NP_624984.1 (884)	hypothetical protein SCO0675	PAS, PAS	213-322, 324-445	98.6(1.4E-09), 98.6(6E-09)
Stc.28	NP_631784.1 (567)	hypothetical protein SCO7748	PAS	10-129	99.5(1.6E-15)
Stc.29	NP_631585.1 (719)	hypothetical protein SCO7541	PAS	169-278	99.1(4E-12)
Stc.30	NP_733658.1 (491)	histidine kinase	PAS, PAS	38-131, 165-275	98.4(1E-08), 99.1(1.2E-11)
Stc.31	NP_630567.1 (860)	hypothetical protein SCO6484	PAS, PAS	49-185, 188-293	98.8(1.6E-12), 97.4(8.9E-06)
Stc.32	NP_628403.1 (426)	sensor kinase	PAS	49-147	99.4(5.3E-15)
Stc.33	NP_625430.1 (548)	two component system histidine kinase	PDC, PAS	46-171, 217-320	99.6(2.2E-16), 99.5(5.2E-16)
Stc.34	NP_629573.1 (552)	two-component sensor kinase	PDC, PAS	46-168, 214-312	99.7(4.4E-17), 99.5(1.7E-15)
Stc.35	NP_624856.1 (877)	regulatory protein	PAS	306-411	99.7(2.3E-18)
Stc.36	NP_629952.1 (566)	two-component sensor	PDC, PAS	66-187, 229-329	99.6(1E-15), 99.3(3.2E-13)
Stc.37	NP_628332.1 (481)	two-component system sensor	PDC	33-168	97.7(1.2E-06)
Stc.38	NP_629543.1 (478)	two-component sensor kinase	PDC	29-185	98.9(1E-10)
Stc.39	NP_630213.1 (429)	regulatory protein	PDC	82-199	97.9(3.2E-06)
Stc.40	NP_733674.1 (481)	two-component system sensor	PDC	28-169	98.8(5.8E-10)
Stc.41	NP_629059.1 (535)	sensor kinase	PDC	88-200	96.7(0.00048)
Stc.42	NP_629446.1 (414)	sensor-like histidine kinase	PDC	45-136	96.8(0.00028)
Stc.43	NP_624865.1 (442)	histidine kinase	PDC	29-136	97.8(1.7E-05)
Stc.44	NP_626398.1 (454)	two component sensor kinase	PDC	13-162	98.6(1.5E-08)
Stc.45	NP_628203.1 (524)	two component system histidine kinase	PDC	34-179	98.8(1.6E-10)
Stc.46	NP_631287.1 (503)	two component system histidine kinase	PDC	36-183	98.3(3.2E-07)
Stc.47	NP_630445.1 (459)	two-component sensor	PDC	46-171	97.5(1.9E-05)
Stc.48	NP_627234.1 (688)	two-component system histidine kinase	PDC	92-260	98.5(3.8E-08)
Stc.49	NP_631578.1 (504)	two-component system histidine kinase	PDC	75-190	96.8(0.0016)
Stc.50	NP_629630.1 (746)	phosphodiesterase	PAS	179-294	99.5(1.5E-16)
Stc.51	NP_631138.1 (483)	two-component histidine kinase	PDC	43-158	98.6(1.6E-08)
Micrococcus luteus NCTC 2665
Ml.1	YP_002957512.1 (502)	signal transduction histidine kinase	PAS, PAS	18-145,171-282	98.5(3.1E-08), 99.3(5.3E-13)
Ml.2	YP_002956476.1 (409)	PhoR-like protein	PAS	44-142	99.5(7.7E-15)
Ml.3	YP_002957464.1 (533)	signal transduction histidine kinase regulating citrate/malate metabolism	PDC, PAS	34-171, 212-338	99.7(2E-18), 99.5(2.5E-15)
Ml.4	YP_002957524.1 (607)	signal transduction histidine kinase	PDC	70-228	98.7(1.8E-09)
Ml.5	YP_002956508.1 (601)	signal transduction histidine kinase	PDC	50-181	98.6(1.7E-09)
Mycobacterium tuberculosis CDC1551
Mt.1	NP_335859.1 (681)	hypothetical protein MT1410	PAS	38-159	99.6(1E-15)
Mt.2	NP_338300.1 (345)	hypothetical protein MT3753	PAS, PAS	93-208, 208-328	(99.2(3.2E-11), NA/99.7(6.1E-18)
Mt.3	NP_337844.1 (501)	sensor histidine kinase	PAS, PAS	15-149, 167-282	97.9(9.9E-07), 99.1(3.7E-11)
Mt.4	NP_334918.1 (410)	sensor histidine kinase SenX3 (senX3)	PAS	37-149	99.5(2.5E-15)
Mt.5	NP_336992.1 (730)	adenylate cyclase	PDC, PDC	203-309, 307-444	98.9(1.2E-09), 98.6(3E-08)
Mt.6	NP_335499.1 (509)	sensor histidine kinase TcrS (TcrS)	PDC	46-184	96.1(0.00015)
Mt.7	NP_338421.1 (506)	sensor histidine kinase	PDC	36-186	98.4(7.9E-09)
Mt.8	NP_337871.1 (567)	sensor histidine kinase MtrB (MtrB)	PDC	60-213	99.3(5.2E-13)
Mt.9	NP_335210.1 (485)	sensor histidine kinase	PDC	32-157	97.6(2.8E-06)
Mt.10	NP_336740.1 (388)	hypothetical protein MT2268	PDC	32-140	96.3(4.4E-05)
Mycobacterium smegmatis MC2 155
Ms.1	YP_889788.1 (616)	chemotaxis protein CheR (cheR)	PAS, PAS	295-406, 497-612	99.5(7.3E-15), 99.6(1.1E-17)
Ms.2	YP_884571.1 (156)	transcriptional regulator	PAS	11-129	99.1(4.4E-12)
Ms.3	YP_886601.1 (717)	two-component system sensor kinase	PAS	214-322	99.8(3.4E-20)
Ms.4	YP_886546.1 (133)	hypothetical protein MSMEG_2192	PAS	22-125	99.7(3.6E-16)
Ms.5	YP_887135.1 (364)	two-component system sensor kinase	PAS	7-126	99.6(1.5E-15)
Ms.6	YP_890383.1 (338)	hypothetical protein MSMEG_6163	PAS, PAS	91-208, 220-328	99.0(1.6E-10
Ms.7	YP_884953.1 (234)	ANTAR domain-containing protein	PAS	23-128	99.3(6.7E-13)
Ms.8	YP_886284.1 (499)	sensor histidine kinase	PAS, PAS	27-133, 166-280	98.0(2.2E-08), 99.4(6.2E-13)
Ms.9	YP_885339.1 (384)	sensor histidine kinase SenX3 (senX3)	PAS	24-138	99.7(5E-18)
Ms.10	YP_888488.1 (559)	two component system histidine kinase	PDC, PAS	55-192, 233-339	99.6(3.7E-16), 99.3(6.1E-12)
Ms.11	YP_890779.1 (374)	LuxR family transcriptional regulator	PAS	170-282	96.6(0.0005)
Ms.12	YP_890907.1 (289)	hypothetical protein MSMEG_6699	PDC, PDC	45-165, 166-271	99.7(7.7E-16), 99.0(3.7E-11)
Ms.13	YP_889550.1 (527)	two-component sensor kinase	PDC, PAS	53-175, 209-309	99.7(7.5E-18), 99.4(1.3E-13)
Ms.14	YP_887881.1 (705)	cyclase	PDC, PDC	179-290, 283-418	98.9(8.3E-10), 98.8(3.2E-09)
Ms.15	YP_888030.1 (462)	Fis family transcriptional regulator	PAS	228-332	99.3(1.2E-13)
Ms.16	YP_890098.1 (475)	sensor histidine kinase PhoR (PhoR)	PDC	37-158	95.0(0.0054)
Ms.17	YP_886335.1 (583)	sigma factor	PAS	208-305	99.3(3.7E-13)
Ms.18	YP_889240.1 (527)	sensor histidine kinase	PDC	47-209	99.2(2.2E-13)
Ms.19	YP_887234.1 (502)	sensor histidine kinase	PDC	81-177	97.9(8.6E-06)
Ms.20	YP_886241.1 (528)	sensor histidine kinase MtrB (MtrB)	PDC	33-188	99.6(5.2E-16)
Corynebacterium diphtheriae NCTC 13129
Ci.1	NP_940437.1 (434)	hypothetical protein DIP2121	PAS	19-107	99.7(6.4E-18)
Ci.2	NP_938771.1 (384)	putative two component system sensor kinase	PAS	42-141	99.7(5.3E-18)
Ci.3	NP_940269.1 (519)	two somponent system sensor kinase	PDC	86-209	98.3(2E-08)
Ci.4	NP_939069.1 (480)	two component system sensor kinase	PDC	2-149	99.5(1.6E-14)
Corynebacterium glutamicum ATCC 13032
Cg.1	YP_224480.1 (145)	sensor histidine kinase of two-component system, fragment	PAS	4-122	99.7(1.50E-18)
Cg.2	YP_225327.1 (1018)	sensory box/GGDEF family protein	PAS, PAS	332-450, 462-574	99.5(6.5E-15), 99.5(5.1E-14)
Cg.3	YP_224705.1 (413)	two component sensor kinase	PAS	34-148	99.5(2.50E-14)
Cg.4	YP_224365.1 (551)	two-component system sensory transduction histidine kinase	PDC, PAS	49-187, 237-331	99.7(4.4E-17), 99.3(4.6E-14)
Cg.5	YP_224573.1 (489)	two-component sensor histidine kinase	PDC	43-181	97.5(1.6E-15 )
Cg.6	YP_225045.1 (499)	signal transduction histidine kinase	PDC	19-167	99.5(1.6E-15 )
Cg.7	YP_226847.1 (485)	two component sensor kinase	PDC	60-181	97.9(7.8E-07)

## Sheet: Gram negative
Table S1. All PDC/PAS-containing proteins identified in this study.
Accession No.: NCBI accession number is given for each protein sequence. The amino acid length is shown in parentheses.
Description, gene name: The gene name is shown in parentheses wherever available.
PAS/PDC: PAS or PDC domains identified are listed in the order of their appearance.
Domain region: Domain regions identified by HHblits (or HHsearch) are listed in the order of their appearance. Domains marked with orange color has length (amino acid) less than 90. Topology of these matches were confirmed by manually checking the alignment, and/or by the presence of the corresponding domains in its orthologs.
Probability (E-value): Probability (%) and E-value given by HHblits are listed for each domain in the order of their appearance. When HHblits did not give significant hit (probability>95% and E-value<1) but HHsearch did, probabilities and E-values are shown in red for both methods ("HHblits values"/"HHsearch values"). "NA" is shown when HHblits (or HHsearch) did not show any hit.
Accession No. (length)	Description, gene name	PAS/PDC	Domain region	Probability (E-value)
Bradyrhizobium sp. BTAi1
YP_001237949.1 (561)	methyl-accepting chemotaxis sensory transducer	PDC	30-188	99.8 (7.4E-20)
YP_001236852.1 (460)	two-component sensor histidine kinase	PAS, PAS	15-131, 135-253	99.7 (9.6E-18), 99.7 (2E-16)
YP_001236718.1 (1193)	PAS/PAC sensor hybrid histidine kinase	PDC, PDC, PAS, PAS	83-238, 237-347, 430-554, 554-676	99.2 (1E-12), 99.0 (3.6E-10),99.8 (9.3E-19), 99.8 (1.5E-19)
YP_001242751.1 (502)	diguanylate cyclase	PDC, PDC	93-194, 194-287	98.2 (3.6E-06), 98.2 (1.6E-07)
YP_001240910.1 (893)	multi-sensor signal transduction histidine kinase	PAS, PAS	358-482, 482-609	99.7 (3.2E-18), 99.1 (6.9E-12)
YP_001240729.1 (867)	hypothetical protein BBta_4799	PDC, PDC, PAS	117-217, 218-319, 346-471	99.2 (2.4E-12), 97.7 (5.2E-06), 99.7 (2.2E-18)
YP_001236704.1 (850)	multi-sensor hybrid histidine kinase	PDC, PDC	106-200, 191-288	98.0 (1.3E-06), 99.1 (5.4E-11)
YP_001239618.1 (626)	sigma-54-dependent transcriptional regulator HTH Fis-type family	PAS	72-182	99.2 (4.3E-12)
YP_001242237.1 (475)	Fis family transcriptional regulator, (ppsR1)	PAS, PAS	5-127, 264-385	99.8 (7.4E-19), 99.8 (7.4E-19)
YP_001242613.1 (981)	PAS/PAC sensor signal transduction histidine kinase	PAS, PAS	459-571, 602-725	98.9 (2.5E-10), 99.7 (8E-18)
YP_001243144.1 (655)	methyl-accepting chemotaxis sensory transducer	PDC, PDC	62-184, 184-282	99.0 (1.3E-10), 97.1 (0.00028)
YP_001236927.1 (435)	two component sensor histidine kinase (phoR)	PAS	72-192	99.7 (1E-16)
YP_001242088.1 (1202)	sensor histidine kinase	PAS, PAS, PAS	31-142, 734-856, 856-984	99.6 (2.8E-16), 98.9 (6.1E-10), 99.6 (2.8E-16)
YP_001241468.1 (833)	periplasmic sensor diguanylate cyclase/phosphodiesterase	PDC	66-329	96.2 (0.05)
YP_001236342.1 (745)	PAS/PAC sensor hybrid histidine kinase	PAS	97-211	99.6 (2.7E-15)
YP_001242243.1 (456)	transcriptional regulator PpsR2 (ppsR2)	PAS, PAS	4-104, 250-370	99.7 (1.4E-17), 99.6 (5.1E-16)
YP_001242092.1 (378)	transcriptional regulator	PAS, PAS	11-133, 134-246	99.8 (2.2E-19), 97.1 (6.6E-05)
YP_001242743.1 (661)	methyl-accepting chemotaxis receptor/sensory transducer	PDC	30-188	99.8 (1.6E-20)
YP_001241863.1 (596)	two-component hybrid sensor histidine kinase and response regulator	PAS	23-143	99.8 (7.5E-19)
YP_001238237.1 (781)	methyl-accepting chemotaxis protein	PAS, PAS, PAS	34-160,160-278, 295-386	99.2(1.3E-14),99.5(7.1E-16),98.9(2E-12)
YP_001242704.1 (584)	methyl-accepting chemotaxis sensory transducer	PDC	474-584	96.3 (0.00059)
YP_001239927.1 (420)	hypothetical protein BBta_3951	PAS	4-129	99.5 (1.8E-16)
YP_001239071.1 (587)	multi-sensor signal transduction histidine kinase	PAS	170-307	99.8 (1.7E-18)
YP_001239678.1 (951)	PAS/PAC sensor hybrid histidine kinase	PAS, PAS, PAS, PAS	85-184, 183-314, 315-444, 444-563	99.1 (1.3E-11), 99.7 (1.4E-18), 99.8(4E-19), 99.2(1E-11)
YP_001241113.1 (185)	hypothetical protein BBta_5216	PAS	42-137	91.5(0.099)
YP_001241105.1 (822)	diguanylate cyclase/phosphodiesterase	PAS, PAS	151-264, 265-381	99.4 (1.1E-12), 99.6 (2.1E-15)
YP_001237027.1 (1169)	two-component hybrid sensor histidine kinase and response regulator	PAS	631-756	99.0 (2E-11)
YP_001240427.1 (907)	diguanylate cyclase/phosphodiesterase	PDC, PAS	105-207, 334-456	98.2 (5.7E-07), 99.6 (6.5E-17)
YP_001243138.1 (605)	signal transduction histidine kinase (chvG)	PDC	80-292	99.4 (1.7E-13)
YP_001237516.1 (561)	sensor histidine kinase	PDC, PDC	77-191, 189-286	98.5 (8.5E-08), 97.5 (1.6E-05)
YP_001242093.1 (559)	methyl-accepting chemotaxis sensory transducer with Pas/Pac sensor	PAS, PAS	9-124, 141-245	99.6 (1.1E-15), 99.4 (3.2E-15)
YP_001240304.1 (600)	PAS/PAC sensor hybrid histidine kinase	PAS	106-209	99.5(6.7E-17)
YP_001242519.1 (741)	methyl-accepting chemotaxis sensory transducer	PDC, PDC	89-257, 254-360	98.1 (3.9E-07), 98.0 (9.5E-07)
YP_001236292.1 (835)	sensor histidine kinase	PAS, PAS, PAS	214-328, 329-452, 472-577	99.7 (1.6E-17), 99.7 (1.6E-17), 99.3 (6.3E-13)
YP_001240406.1 (573)	methyl-accepting chemotaxis sensory transducer	PDC	41-200	97.4 (4.6E-06)
YP_001240921.1 (333)	sensory transduction histidine kinase	PAS	12-127	99.6 (6E-17)
YP_001238828.1 (503)	PAS/PAC sensor signal transduction histidine kinase (fixL)	PAS, PAS	19-122, 122-250	99.3 (1.2E-12), 99.8 (1.1E-19)
YP_001239629.1 (646)	sigma-54-dependent transcriptional regulator	PAS	85-271	99.3 (3.2E-12)
YP_001240833.1 (822)	PAS/PAC sensor hybrid histidine kinase	PAS, PAS	31-161, 161-287	98.6 (4.2E-09), 98.8 ( 2E-10)
YP_001241382.1 (703)	hypothetical protein BBta_5515	PDC, PAS	84-202, 373-499	98.1 (3E-06), 99.6 (1.1E-16)
YP_001242740.1 (958)	diguanylate cyclase/phosphodiesterase	PAS	388-512	99.7 (4.4E-18)
YP_001243430.1 (592)	diguanylate cyclase/phosphodiesterase	PAS	13-128	99.5 (6.4E-15)
YP_001241359.1 (892)	cell cycle control histidine kinase CckA	PAS, PAS, PAS	122-238, 238-364, 386-501	99.8 (6.2E-20), 99.7 (8.1E-18), 99.6 (6.6E-16)
YP_001237068.1 (559)	methyl-accepting chemotaxis protein	PAS, PAS	6-123, 140-245	99.6 (1.9E-15), 98.7 (3.6E-08)
YP_001242518.1 (349)	Fis family transcriptional regulator	PDC	99-207	96.8 (0.0002)
YP_001236818.1 (565)	methyl-accepting chemotaxis receptor/sensory transducer	PAS	29-192	99.7 (5.9E-18)
YP_001238408.1 (842)	bacteriophytochrome	PAS	21-121	98.7 (1.5E-09)
YP_001241659.1 (1299)	sensor histidine kinase	PAS, PAS	57-168, 788-912	97.7 (5.1E-06), 98.6 (2.1E-08)
YP_001238388.1 (571)	methyl-accepting chemotaxis sensory transducer with Pas/Pac sensor	PAS, PAS	15-134, 138-256	99.6 (5.2E-17), 98.9 (5.3E-10)
YP_001238282.1 (636)	PAS/PAC sensor-containing diguanylate cyclase	PDC, PDC, PAS	90-193, 190-288, 314-440	98.3 (2.5E-07), 96.8 (9.9E-05), 99.7 (8.7E-18)
YP_001243236.1 (550)	hypothetical protein BBta_7477	PAS, PAS	291-415, 415-543	99.5 (8.8E-14), 99.8 (8E-19)
YP_001242524.1 (364)	signal transduction histidine kinase	PAS	2-128	99.6 (2.8E-15)
YP_001241215.1 (936)	PAS/PAC sensor hybrid histidine kinase	PAS, PAS	304-428, 428-550	99.7 (2.1E-18), 99.7 (6.4E-18)
YP_001240041.1 (395)	signal transduction histidine kinase, nitrogen specific, NtrB (ntrB)	PAS	2-122	99.8 (2.2E-19)
YP_001237658.1 (716)	methyl-accepting chemotaxis protein	PAS	20-119	99.4 (5E-13)
YP_001243436.1 (1047)	PAS/PAC sensor-containing diguanylate cyclase/phosphodiesterase	PDC, PDC, PAS, PAS	125-225, 222-324, 351-476, 476-604	98.3 (1.3E-07), 98.5 (2.9E-08), 99.4 (1.4E-13), 99.6 (3E-16)
YP_001238110.1 (455)	PAS/PAC sensor signal transduction histidine kinase	PAS	55-180	99.8 (8.3E-21)
YP_001239507.1 (729)	sensor histidine kinase	PDC, PDC	115-208, 200-298	97.6 (3.6E-05), 98.3 (1.2E-07)
YP_001240370.1 (772)	multi-sensor hybrid histidine kinase	PAS	241-358	99.7 (9.3E-19)
YP_001243368.1 (563)	diguanylate cyclase/phosphodiesterase	PAS	6-124	99.6 (2.8E-17)
YP_001242244.1 (723)	bacteriophytochrome, brbphP	PAS, PAS	25-121, 519-632	99.3 (1.8E-12), 99.4 (6.4E-13)
YP_001236434.1 (716)	sensor histidine kinase	PDC, PDC	90-191, 188-285	98.6 (6.7E-09), 97.7 (9.9E-06)
YP_001242366.1 (489)	signal transduction histidine kinase	PAS, PAS	36-143, 147-274	99.6 (2.3E-16), 98.9 (2.5E-10)
YP_001239973.1 (362)	methyl-accepting chemotaxis sensory transducer	PDC	138-275	98.9 (1.1E-0)
YP_001241896.1 (913)	PAS/PAC and Chase sensor-containing diguanylate cyclase/phosphodiesterase	PAS	348-466	99.7 (1.7E-17)
YP_001242633.1 (902)	diguanylate cyclase/phosphodiesterase	PAS, PAS	201-328, 328-454	99.6 (1.4E-16), 99.8 (1.5E-18)
YP_001236745.1 (817)	adenylate/guanylate cyclase	PDC, PDC	94-185, 184-281	97.5 (1.2E-05), 97.8 (2E-06)
YP_001240196.1 (754)	sensor histidine kinase	PAS	230-361	99.6 (3E-16)
YP_001236376.1 (565)	diguanylate cyclase	PDC, PDC	91-193, 190-294	98.6(1E-08), 98.1 (8.9E-07)
YP_001240228.1 (692)	histidine kinase	PAS, PAS	229-353, 353-484	99.8 (1E-19), 99.7 (2.5E-17)
YP_001240855.1 (567)	methyl-accepting chemotaxis protein	PDC	86-187	98.0 (3E-06)
YP_001239104.1 (783)	bacteriophytochrome	PAS	41-140	99.1 (1E-11)
YP_001240270.1 (499)	sensor histidine kinase	PAS	153-279	99.6 (6.2E-15)
YP_001238941.1 (561)	methyl-accepting chemotaxis sensory transducer with Pas/Pac sensor	PAS	21-119	99.4 (1.4E-13)
YP_001243405.1 (892)	PAS/PAC sensor-containing diguanylate cyclase/phosphodiesterase	PAS, PAS	2-131, 133-254	99.2 (6.9E-12), 99.6 (1.3E-15)
YP_001240195.1 (761)	sensor histidine kinase	PAS	230-361	99.5 (1.4E-15)
YP_001238246.1 (786)	hypothetical protein BBta_2154	PAS, PAS	100-220, 220-348	99.2 (4.1E-12), 99.5 (3.6E-15)
YP_001242673.1 (777)	diguanylate cyclase/phosphodiesterase	PAS	202-324	99.7 (5.1E-17)
YP_001243145.1 (736)	diguanylate cyclase/phosphodiesterase	PAS, PAS	49-178, 180-292	99.6 (3.1E-16), (99.6 3.3E-15)
YP_001238850.1 (505)	sensor histidine kinase	PDC, PDC	77-177, 179-278	98.5 (1E-07), 99.1 (1.8E-10)
YP_001240043.1 (784)	multi-sensor signal transduction histidine kinase (ntrY)	PAS	379-497	99.6 (2.4E-15)
YP_001239118.1 (774)	two-component sensor histidine kinase	PAS, PAS	234-361, 361-480	99.7 (2.6E-18), 99.7 (7.7E-18)
YP_001237047.1 (534)	histidine kinase	PAS	13-142	99.8 (3.6E-20)
YP_001241107 (378)	LuxR family regulatory protein	PAS	177-301	98.3 (4.4E-07)
YP_001241907 (521)	two-component sensor histidine kinase	PDC	86-206	95.4 (0.0061)
YP_001239109 (486)	two-component sensor histidine kinase	PDC	35-158	96.3 (0.0019)
YP_001243429 (320)	hypothetical protein BBta_7680	PAS	35-126	98.3 (2E-09)
YP_001241786 (448)	signal transduction histidine kinase, glucose-6-phosphate specific	PDC	27-164	98.1 (5.2E-10)
YP_001242497 (462)	two-component system histidine kinase	PDC	34-169	98.2 (1.8E-07)
YP_001241233 (452)	two-component sensor histidine kinase	PDC	29-154	95.3 (0.0023)
YP_001242795 (552)	signal transduction histidine kinase	PDC	33-289	97.0 (0.0067)
YP_001243585 (392)	hypothetical protein BBta_7854	PAS	186-313	99.0 (1.2E-10)
YP_001240834 (495)	two-component system sensor protein	PDC	38-184	99.7 (1.2E-18)
YP_001241437 (471)	two-component sensor histidine kinase	PDC	30-166	98.2 (6.2E-08)
YP_001243093 (491)	sensor histidine kinase	PDC	46-173	98.9 (5.3E-10)
YP_001243012 (484)	two component sensor kinase	PDC	24-166	97.2 (3.4E-06)
YP_001240278 (541)	two-component system histidine kinase	PDC	131-239	98.4 (8E-08)
YP_001239093 (458)	two-component sensor histidine kinase	PDC	27-170	98.6 (1.8E-09)
Agrobacterium tumefaciens C58
NP_356349.1 (880)	two component sensor kinase	PAS, PAS, PAS	24-142, 381-498, 510-625	99.1 (1.4E-10), 98.9 (2.2E-09), 99.6 (2.7E-15)
NP_354587.1 (231)	hypothetical protein Atu1592	PAS	114-223	98.9 (2.2E-11)
NP_357242.1 (578)	sensory methylation accepting chemotaxis protein	PAS, PAS	11-123, 131-245	98.6 (1.1E-09), 98.2 (6.4E-08)
NP_357504.1 (594)	methyl-accepting chemotaxis protein (mcpA)	PAS, PAS	10-122, 130-244	99.4 (2.2E-14), 98.9 (9E-12)
NP_396309.1 (466)	two component sensor kinase	PAS, PAS	19-130, 142-261	98.9 (2.4E-10), 98.4 (2.8E-08)
NP_354369.1 (861)	two component sensor kinase	PAS, PAS	84-202, 214-322	99.1 (1.7E-11), 99.0 (1.9E-11)
NP_356596.1 (991)	two component sensor kinase/response regulator hybrid	PAS, PAS, PAS	39-156, 168-281, 264-402	99.0 (1.3E-11), 98.9 (1E-10)
NP_356546.1 (162)	hypothetical protein Atu4100	PAS	38-155	97.2 (5.7E-06)
NP_355948.1 (492)	LuxR family transcriptional regulator	PAS, PAS	11-135, 264-377	98.9 (8.2E-11), 99.0 (3.7E-11)
NP_356847.1 (121)	hypothetical protein Atu3775	PAS	1-115	98.1 (1.6E-07)
NP_357398.1 (525)	diguanylate cyclase	PAS, PAS	62-174, 186-334	99.1 (5.5E-12), 98.7 (5E-10)
NP_353808.1 (971)	hypothetical protein Atu0784	PAS	408-525	99.7 (1.2E-16)
NP_354451.1 (382)	two component sensor kinase (ntrB)	PAS	11-122	99.8 (1.3E-19)
NP_354006.1 (778)	two component sensor kinase	PAS, PAS, PAS	119-219, 256-370, 382-488	98.9 (5.7E-11), 98.7 (2.3E-10), 98.7 (2.3E-10)
NP_355859.1 (802)	two component sensor kinase/response regulator hybrid	PAS	90-197	99.2 (7E-12)
NP_353067.1 (881)	two component sensor kinase	PAS, PAS	270-373, 385-501	99.0 (2.2E-11), 98.9 (3E-11)
NP_396281.1 (162)	hypothetical protein Atu5349	PAS	2-120	97.6 (5E-07)
NP_354555.1 (141)	hypothetical protein Atu1553	PAS	21-130	97.5 (1.3E-06)
NP_356487.1 (329)	two component sensor kinase	PAS	21-124	98.7 (2.1E-10)
NP_353725.1 (555)	two component sensor kinase	PAS	14-137	99.7 (1.5E-17)
NP_353557.1 (1169)	two component sensor kinase/response regulator hybrid	PAS	643-754	99.0 (1.1E-11)
NP_356855.1 (302)	diguanylate cyclase	PAS	5-119	99.5 (1.7E-15)
NP_354453.1 (753)	two component sensor kinase (ntrY)	PAS	394-498	99.1 (3.6E-12)
NP_355185.1 (795)	diguanylate cyclase	PAS	225-341	98.9 (2.7E-11)
NP_353448.1 (433)	two component sensor kinase	PAS	102-203	99.6 (4.2E-17)
NP_355883.1 (710)	two component sensor kinase	PAS	350-468	99.5 (4.2E-16)
NP_353640.1 (1275)	two component sensor kinase	PAS	776-877	99.4 (9.5E-14)
NP_355890.1 (526)	two component sensor kinase	PAS	122-275	99.0 (7.3E-12)
NP_355125.1 (850)	bacteriophytochrome protein	PAS	26-118	98.3 (1.4E-07)
NP_356486.1 (579)	two component sensor kinase	PDC, PDC	59-204, 206-302	98.5 (9.4E-08), 97.9 (1E-06)
NP_396025.1 (371)	hypothetical protein Atu5089	PDC, PDC	84-197, 194 -299	99.2 (1.3E-11), 97.9 (1.4E-06)
NP_354963.2 (736)	hypothetical protein AGR_C_3620	PAS	31-122	100.0 (7.1E-94)
NP_354739.1 (219)	hypothetical protein AGR_C_3219	PAS	62-153	99.7 (5E-21)
NP_353072.1 (596)	two component sensor kinase (chvG)	PDC	138-279	98.1 (7.3E-07)
NP_355924.1 (627)	transcriptional regulator (acoR)	PDC	68-176	97.2 (9.3E-05)
NP_354662.1 (365)	transcriptional regulator	PDC	10-167	97.6(0.00054)
NP_355182.1 (319)	transcriptional regulator (acoR)	PDC	68-182	95.2 (0.0034)
NP_354013.2 (301)	hypothetical protein Atu0989	PAS	1-119	99.6 (1.1E-16)
NP_355290.2 (1231)	two component sensor kinase/response regulator hybrid	PAS, PAS	260-387, 395-525	99.7 (4.3E-17), 99.2 (1.4E-11)
NP_396444.2 (681)	two component sensor kinase/response regulator hybrid	PAS	140-265	99.8 (1.7E-19)
NP_353405.2 (775)	methyl-accepting chemotaxis protein	PDC, PDC	85-216, 214-319	97.5 (1.9E-05), 98.2 (4.6E-07)
NP_355417.1 (464)	two component sensor kinase	PDC	28-165	97.5 (2.4E-05)
NP_355133.2 (696)	methyl-accepting chemotaxis protein	PDC, PDC	79-180, 178-278	98.3 (1.8E-07), 98.6 (3.4E-09)
NP_396200.2 (465)	two component sensor kinase	PDC	30-198	99.9 (2.2E-23)
NP_353556.2 (615)	methyl-accepting chemotaxis protein	PDC	88-193	95.5 (0.00079)
NP_396464.2 (642)	two component sensor kinase	PAS, PAS	83-194, 194-324	97.7 (1.5E-06), 98.7 (8.3E-09)
NP_353418.1 (491)	two component sensor kinase	PDC	42-176	98.9 (8.5E-11)
NP_353995.1 (466)	two component sensor kinase	PDC	27-171	98.2 (1.7E-07)
NP_357308.2 (460)	two component sensor kinase for C4-dicarboxylate transport	PDC	48-156	96.5 (0.00018)
NP_354887.2 (604)	methyl-accepting chemotaxis protein	PDC	24-188	99.7 (3.4E-18)
NP_355973.2 (724)	diguanylate cyclase	PAS, PAS	21-141, 141-243	98.8 (4.8E-10), 98.3 (7.5E-09)
NP_356033.2 (779)	diguanylate cyclase	PAS	234-341	98.7 (8.2E-11)
NP_396655.2 (579)	methyl-accepting chemotaxis protein	PAS, PAS	11-122, 141-244	98.8 (5.9E-10), 97.6 (3.6E-07)
NP_396440.1 (452)	two component sensor kinase	PDC	33-167	96.5 (0.00018)
NP_355180.2 (754)	methyl-accepting chemotaxis protein	PDC, PDC	71-242, 239-337	98.6 (3.5E-08), 97.4 (4.6E-06)
NP_353375.2 (746)	two component sensor kinase/response regulator hybrid	PAS	103-213	99.3 (7.3E-14)
NP_356895.2 (769)	methyl-accepting chemotaxis protein	PDC, PDC	137-248, 245-345	98.5 (3.7E-08), 97.7 (7.6E-06)
NP_355555.2 (590)	methyl-accepting chemotaxis protein	PAS, PAS	10-122, 139-244	98.9 (2.7E-10), 98.9 (6.3E-11)
NP_353940 (510)	two component sensor kinase	PAS	93-215	99.7 (2.6E-19)
NP_396308.2 (441)	two component sensor kinase	PAS	113-229	99.7 (2.1E-18)
NP_353668.2 (607)	methyl-accepting chemotaxis protein A	PDC	27-186	99.8 (1.3E-20)
NP_353149.2 (622)	two component sensor kinase	PDC, PDC	71-197, 201-310	99.0 (2.5E-10), 97.2 (2.7E-05)
NP_354135.1 (553)	two component sensor kinase	PAS	176-301	98.9 (1.9E-13)
Bartonella henselae Houston-1
YP_033284.1 (961)	unnamed protein product	PAS	395-528	99.6 (2.8E-16)
YP_033319.1 (773)	unnamed protein product	PAS, PAS	260-373, 378-489	99.8 (4.9E-20), 99.3 (1.6E-13)
YP_034093.1 (337)	unnamed protein product	PAS	14-126	99.5 (9.1E-16)
YP_033755.1 (825)	unnamed protein product	PAS, PAS	63-177, 322-432	99.7 (1.7E-18), 99.8 (7.6E-20)
YP_033226.1 (437)	unnamed protein product	PAS	74-188	99.5 (9.1E-15)
YP_033418.1 (754)	ntrY gene product (ntrY)	PAS	388-506	99.6 (3.4E-15)
YP_032899.1 (821)	unnamed protein product	PAS, PAS	221-317, 450-570	98.8 (1.4E-10), 99.0 (5.2E-12)
YP_032926.1 (594)	batS gene product (batS)	PDC, PDC	135-271, 138-280	97.4 (5.6E-05), 98.8 (3.2E-09)
Vibrio cholerae MJ-1236
YP_002877852. (495)	GGDEF family protein	PDC, PDC	102-206, 207-307	98.7 (1.3E-08), 98.6 (6.3E-09)
YP_002878293. (587)	sigma-54 dependent transcriptional regulator	PAS	73-249	97.5 (1.4E-05)
YP_002876048. (770)	methyl-accepting chemotaxis protein	PDC, PDC	177-282, 292-411	98.5 (1.3E-07), 97.5 (5E-06)
YP_002876759. (643)	methyl-accepting chemotaxis protein	PDC, PDC	90-188, 189-287	98.3 (1.3E-07), 98.6 (8E-09)
YP_002878783. (543)	methyl-accepting chemotaxis protein	PDC	38-171	98.2 (7.6E-07)
YP_002877080. (556)	methyl-accepting chemotaxis protein	PDC	44-201	99.8 (2.9E-21)
YP_002876372. (789)	signal transduction histidine kinase	PAS	394-507	99.6 (2.9E-16)
YP_002875986. (553)	methyl-accepting chemotaxis protein	PDC	34-197	99.7 (8.6E-19)
YP_002879260. (565)	sensor kinase CitA	PDC, PAS	49-175, 224-334	99.7 (1.4E-17), 99.5 (1.6E-15)
YP_002877640. (927)	hybrid sensory histidine kinase BarA	PDC	38-167	97.3 (6.8E-05)
YP_002878791. (631)	methyl-accepting chemotaxis protein	PDC, PDC	68-179, 179-276	98.3 (2.8E-07), 98.9 (3.4E-10)
YP_002877359. (354)	nitrogen regulation protein NR(II) (glnL)	PAS	1- 114	99.3 (3.5E-14)
YP_002878281. (736)	sensor histidine kinase	PDC	42-259	99.5 (8.6E-14)
YP_002878174. (597)	signal transduction histidine kinase regulating C4-dicarboxylate transport system	PDC, PDC	55-183, 179-286	99.0 (6.4E-10), 98.3 (2.5E-07)
YP_002878967. (489)	GGDEF family protein	PDC	151-242	97.9 (5.7E-06)
YP_002876378. (642)	sensory box/GGDEF family protein	PDC, PAS	79-217, 352-466	98.5 (7.4E-08), 99.0 (2.6E-11)
YP_002875966. (186)	hypothetical protein VCD_000202	PDC	91-186	99.4 (1.4E-12)
YP_002877951. (623)	methyl-accepting chemotaxis protein	PDC, PDC	80-179, 176-269	98.4 (1.8E-08), 98.4 (4.3E-08)
YP_002877357. (849)	GGDEF family protein	PDC, PDC	113-230, 229-346	98.0 (9E-07), 97.9 (1.6E-06)
YP_002878670. (432)	methyl-accepting chemotaxis protein	PAS, PAS	9- 132, 137-252	99.2 (2.1E-13), 99.5 (5.8E-15)
YP_002876028. (319)	transcriptional regulator LuxR family	PAS	82-195	99.0 (4.2E-11)
YP_002877303. (659)	methyl-accepting chemotaxis protein	PAS, PAS	64-175, 176-297	99.5 (4.7E-16), 99.4 (5.4E-15)
YP_002878758. (537)	transcriptional repressor protein TyrR	PAS	104-211	99.5 (2.2E-14)
YP_002876171. (624)	methyl-accepting chemotaxis protein	PDC, PDC	74-180, 177-271	98.3 (1.1E-07), 98.2 (9.8E-08)
YP_002876844. (626)	methyl-accepting chemotaxis protein	PDC, PDC	78-183, 179-272	98.5 (3.9E-08), 98.3 (6.3E-08)
YP_002879484. (684)	C-di-GMP phosphodiesterase A-related protein	PAS, PAS	4- 120, 120-242	99.2 (3.3E-13), 98.6 (1.7E-09)
YP_002878403. (818)	hypothetical protein VCD_002669	PAS, PAS	23-116, 122-237	99.5 (1E-14), 99.5 (6.6E-15)
YP_002877061. (1147)	sensor histidine kinase	PAS	616-741	99.1 (4.4E-12)
YP_002878720. (1331)	hypothetical protein VCD_002990	PAS	460-584	99.7 (3.6E-17)
YP_002878986. (439)	sensor histidine kinase	PAS	1- 129	99.7 (3E-18)
YP_002876196. (981)	chemotactic transducer-related protein	PDC, PDC	82-253, 246-355	99.2 (3.7E-11), 98.9 (1.3E-09)
YP_002879041. (324)	GGDEF family protein	PAS	6- 132	99.1 (7.8E-12)
YP_002875825. (148)	hypothetical protein VCD_000059	PAS	5- 136	99.7 (4.9E-18)
YP_002879216. (626)	accessory colonization factor AcfB	PDC, PDC	96-187, 180-272	98.4 (5.5E-08), 98.2 (1.3E-07)
YP_002876157. (321)	sensory box/GGDEF family protein	PAS	15-144	99.3 (3.1E-13)
YP_002877719. (785)	aerobic respiration control sensor protein ArcB	PAS	142-267	99.3 (5.3E-14)
YP_002876420. (536)	methyl-accepting chemotaxis protein	PAS	6- 131	98.7 (1.6E-10)
YP_002876342. (857)	autoinducer 2 sensor kinase/phosphatase LuxQ	PDC, PAS	76-194, 345-457	98.1 (3.2E-07), 99.0 (3.9E-12)
YP_002875871. (675)	hypothetical protein VCD_000105	PDC, PAS	47-168, 288-415	98.9 (3.3E-10), 98.9 (2.5E-11)
YP_002877279. (768)	sensory box/GGDEF family protein	PAS, PAS	80-202, 202-325	98.9 (5.1E-11), 98.8 (1.6E-10)
YP_002877741. (213)	hypothetical protein VCD_002002	PDC	49-158	98.6 (1.2E-08)
YP_002877972. (351)	flagellar sensor histidine kinase FleS	PAS	7- 108	98.9 (1.1E-10)
YP_002878584. (677)	signal transduction histidine kinase	PDC, PDC	75-203, 224-316	98.6 (7.3E-09), 97.0 (5.8E-05)
YP_002877718. (579)	sensory box/GGDEF family protein	PAS, PAS	30-142, 264-390	98.7 (2.9E-10), 99.0 (1.1E-11)
YP_002876846. (529)	methyl-accepting chemotaxis protein	PAS	24-123	98.6 (3.3E-10)
YP_002875840. (638)	methyl-accepting chemotaxis protein	PDC, PDC	65-187, 187-283	98.4 (2.1E-07), 98.4 (3.9E-08)
YP_002878982. (534)	sensor histidine kinase	PDC	35-144	98.5 (5.1E-08)
YP_002877139. (564)	methyl-accepting chemotaxis protein	PDC	41-208	99.8 (7.1E-22)
YP_002879514. (1129)	chitin catabolic cascade sensor histidine kinase ChiS	PDC, PDC	150-259, 258-354	97.8 (7.5E-06), 96.1 (0.00051)
YP_002876905. (541)	N-acetylglucosamine regulated methyl-accepting chemotaxis protein	PDC	26-185	99.8 (5.1E-21)
YP_002879231. (620)	toxin co-regulated pilus biosynthesis protein I chemoreceptor negative regulator of TcpA	PDC	74-176	98.6 (2.4E-08)
YP_002876114. (518)	aerotaxis sensor receptor protein	PAS	21-119	98.8 (1.4E-10)
YP_002878664. (578)	methyl-accepting chemotaxis protein	PDC	37-209	99.6 (3.3E-15)
YP_002875808. (648)	signal transduction histidine kinase	PDC, PAS	51-147, 232-351	96.1 (0.0013), 99.2 (3.6E-12)
YP_002878505. (538)	sensor kinase CitA	PDC, PAS	39-166, 215-314	99.8 (5.7E-19), 99.6 (1.3E-16)
YP_002879330. (433)	phosphate regulon sensor protein (phoR)	PAS	85-197	99.4 (4.5E-14)
YP_002876037. (627)	methyl-accepting chemotaxis protein	PDC, PDC	69-175, 172-273	98.5 (1.7E-08), 99.0 (4.2E-11)
YP_002878832. (536)	methyl-accepting chemotaxis protein	PDC	32-184	99.8 (5.6E-21)
YP_002876137. (457)	GGDEF family protein	PDC	37-256	97.3 (0.00017)
YP_002876015. (678)	methyl-accepting chemotaxis protein III	PAS, PAS	25-155, 155-280	99.1 (5.2E-12), 98.8 (1.7E-10)
YP_002876225. (440)	methyl-accepting chemotaxis protein	PAS, PAS	31-142, 151-262	99.6 (5E-17), 99.3 (3.5E-14)
YP_002877410. (312)	GGDEF family protein	PAS	16-142	99.1 (1.5E-11)
YP_002878804. (451)	sensor histidine kinase	PDC	30-200	99.9 (5E-24)
YP_002878458. (1176)	sensory box sensor histidine kinase/response regulator VieS	PAS	512-629	98.6 (2.9E-09)
YP_002878253. (706)	methyl-accepting chemotaxis protein	PDC, PDC	46-233, 236-337	97.4 (1.7E-05), 98.6 (6.1E-09)
YP_002878985 (434)	sensor histidine kinase	PAS	39-161	98.4 (1.8E-10)
YP_002878470. (462)	signal transduction histidine kinase	PDC	39-169	97.2 (1.5E-05)
YP_002878695 (529)	GGDEF family protein	PDC	38-298	96.6 (0.019)
YP_002875967 (521)	methyl-accepting chemotaxis protei	PDC	39-158	97.7 (1.6E-05)
YP_002879345 (791)	C-di-GMP phosphodiesterase MbaA repressor of biofilm formation	PDC	63-200	96.2 (0.00049)
YP_002877639 (430)	GGDEF domain protein	PDC	42-142	97.4 (5.1E-05)
Klebsiella pneumoniae 342
YP_002237002. (595)	sigma-54 dependent transcriptional regulator	PAS	76-255	96.6(0.0062)
YP_002237550. (494)	nitrogen fixation negative regulator NifL (nifL)	PAS PAS	11-137, 137-256	99.8 (8.4E-21), 99.4(1.1E-15)
YP_002240145. (431)	phosphate regulon sensor protein (phoR)	PAS	85-195	99.7 (3.5E-18)
YP_002241252. (349)	nitrogen regulation protein NR(II) (glnL)	PAS	8- 112	99.7 (4.3E-17)
YP_002241071. (510)	diguanylate cyclase	PDC, PDC	91-197, 194-286	98.4 (2.4E-07), 99.1 (1.4E-10)
YP_002236863. (916)	hybrid sensory histidine kinase BarA (barA)	PDC	37-169	98.1 (1.2E-06)
YP_002238911. (897)	sensory box histidine kinase/response regulator	PAS, PAS	2- 115, 115-245	98.6(3.1E-09), 99.7(5.3E-17)
YP_002237367. (885)	phosphotransfer intermediate protein in two-component regulatory system with RcsBC (yojN)	PAS	355-450	99.2 (3.5E-12)
YP_002238397. (418)	sensory box-containing diguanylate cyclase	PAS, PAS	3- 111, 119-240	98.7 (5.2E-10), 98.7 (4.9E-10)
YP_002240563. (215)	hypothetical protein KPK_4772 (smp)	PDC	40-152	98.8 (4.1E-09)
YP_002238935. (513)	DNA-binding transcriptional regulator TyrR (tyrR)	PAS	77-186	99.1 (2E-11)
YP_002240610. (274)	AraC family transcriptional regulator	PAS	38-161	99.1 (3E-12)
YP_002237697. (559)	diguanylate cyclase	PDC, PDC	164-255, 257-352	97.6 (7.7E-06), 99.0 (1.8E-10)
YP_002240511. (547)	sensor kinase CitA (citA)	PDC, PAS	50-176, 227-326	99.8 (4.7E-20), 99.5 (2.1E-15)
YP_002237059. (407)	diguanylate cyclase	PDC	45-150	96.8 (0.00049)
YP_002236133. (627)	sigma-54 dependent transcriptional regulator	PAS	183-290	99.2 (6.3E-13)
YP_002238731. (538)	sensory histidine kinase DcuS (dcuS)	PDC, PAS	49-175, 225-320	99.8 (8.2E-20), 99.3 (1.5E-13)
YP_002236379. (779)	aerobic respiration control sensor protein ArcB (arcB)	PAS	142-267	99.4 (3.5E-14)
YP_002238521. (551)	sensory box-containing diguanylate cyclase/cyclic diguanylate phosphodiesterase	PAS	6- 123	99.7 (3.1E-18)
YP_002239239. (488)	sensor protein PhoQ (phoQ)	PDC	43-189	99.0(3.1E-12)
YP_002237365. (946)	hybrid sensory kinase in two-component regulatory system with RcsB and YojN (rcsC)	PAS	345-445	99.0 (8.1E-10)
YP_002236496. (641)	DNA-binding transcriptional regulator DhaR (dhaR)	PAS, PAS	58-168, 203-306	98.1 (4.9E-08), 99.1 (2.7E-11)
YP_002240479. (541)	sensor histidine kinase	PAS PDC	35-161, 211-316	99.8 (8.6E-20), 99.5 (3E-16)
YP_002237002 (595)	sigma-54 dependent transcriptional regulator	PAS	65-172	97.7 (3.7E-06)
YP_002240551 (474)	creC gene product (creC)	PDC	28-172	98.6 (7E-09)
YP_002237162 (742)	cyclic diguanylate phosphodiesterase (EAL) domain-containing protein	PAS	219-318	98.7 (6.5E-09)
YP_002240683 (477)	cusS gene product (cusS)	PDC	31-181	98.2 (5.3E-07)
YP_002237456 (562)	sensor histidine kinase	PAS	233-334	97.5 (2.6E-05)
YP_002237486 (500)	baeS gene product (baeS)	PDC	32-216	97.2 (2.1E-06)
YP_002239490 (490)	sensor histidine kinase	PDC	30-181	97.9 (1.6E-07)
YP_002236110 (657)	phosphodiesterase	PDC	29-137	97.1 (0.00015)
YP_002241056 (464)	zraS gene product (zraS)	PDC	46-168	98.7 (3.6E-10)
YP_002241207 (457)	cpxA gene product (cpxA)	PDC	33-176	98.0 (3.4E-08)
Salmonella enterica arizonae serovar 62:z4,z23:-- str. RSK2980
YP_001569100. (918)	hybrid sensory histidine kinase BarA	PDC	37-169	97.8 (1E-05)
YP_001569833. (996)	hypothetical protein SARI_00771	PAS, PAS	289-415, 433-557	99.1 (2.7E-12), 98.9 (3E-11)
YP_001569686. (928)	hybrid sensory kinase in two-component regulatory system with RcsB and YojN	PAS	328-427	99.0 (4.1E-10)
YP_001572606. (349)	nitrogen regulation protein NR(II) (glnL)	PAS	3- 114	99.1 (9.7E-12)
YP_001571313. (553)	hypothetical protein SARI_02309	PDC, PAS	48-173, 223-323	99.7 (6.7E-18), 99.4 (2E-14)
YP_001571529. (431)	phosphate regulon sensor protein (phoR)	PAS	85-195	99.2 (1.7E-13)
YP_001570342. (513)	DNA-binding transcriptional regulator TyrR	PAS	77-186	99.5 (1.3E-14)
YP_001569606. (480)	hypothetical protein SARI_00538	PAS	5- 129	99.6 (2.7E-15)
YP_001570004. (570)	hypothetical protein SARI_00950	PDC, PDC	167-259, 261-355	97.4 (2.9E-05), 99.0 (1.2E-10)
YP_001570788. (487)	sensor protein PhoQ	PDC	44-189	100.0 (1.6E-41)
YP_001573331. (506)	hypothetical protein SARI_04411	PAS	20-119	99.5 (2.5E-14)
YP_001571992. (214)	hypothetical protein SARI_03006	PDC	41-152	98.6 (2.1E-08)
YP_001572317. (529)	sensory histidine kinase DcuS	PDC, PAS	34-159, 209-311	99.6 (1.1E-16), 99.5 (3.5E-15)
YP_001573221. (788)	aerobic respiration control sensor protein ArcB	PAS	152-277	99.3 (1.6E-13)
YP_001570625. (936)	hypothetical protein SARI_01589	PDC	64-303	98.7 (4.3E-09)
YP_001569280 (471)	hypothetical protein SARI_00191	PDC	26-170	98.1 (2.5E-07)
YP_001569456 (737)	hypothetical protein SARI_00377	PAS	223-328	96.1 (0.00028)
YP_001572543 (457)	two-component sensor protein	PDC	35-174	98.7 (6.8E-12)
YP_001570933. (452)	hypothetical protein SARI_01908	PDC	28-158	98.3 (2.6E-07)
YP_001572954 (657)	putative phosphodiesterase	PDC	29-137	96.9 (0.0004)
YP_001572451 (487)	sensor protein ZraS	PDC	67-185	97.8 (3.8E-07)
Shigella flexneri 2a str. 2457T
NP_838718.1 (778)	aerobic respiration control sensor protein ArcB (arcB)	PAS	142-267	99.8 (8.2E-20)
NP_837012.1 (513)	DNA-binding transcriptional regulator TyrR (tyrR)	PAS	77-186	99.5 (1.4E-14)
NP_838302.1 (918)	hybrid sensory histidine kinase BarA (barA)	PDC	37-169	97.9 (4.2E-06)
NP_837828.1 (949)	hybrid sensory kinase in two-component regulatory system with RcsB and YojN (rcsC)	PAS	347-447	99.0 (8.4E-10)
NP_836896.1 (642)	DNA-binding transcriptional regulator DhaR	PAS, PAS	60-171, 202-309	98.1 (5.8E-07), 99.4 (5.5E-14)
NP_836067.1 (431)	phosphate regulon sensor protein (phoR)	PAS	85-195	99.7 (1.5E-17)
NP_839013.1 (349)	nitrogen regulation protein NR(II) (glnL)	PAS	7- 112	99.7 (7E-18)
NP_839795.1 (214)	hypothetical protein S4690 (smp)	PDC	41-151	98.6 (2.1E-08)
NP_838865.1 (543)	sensory histidine kinase DcuS (yjdH)	PDC, PAS	48-173, 210-325	99.7 (1.2E-17), 99.5 (2.1E-15)
NP_836847.1 (486)	sensor protein PhoQ (phoQ)	PDC	44-189	100.0 (4.2E-43)
NP_837948.1 (1197)	hybrid sensory histidine kinase in two-component regulatory system with EvgA (evgS)	PAS	563-689	99.4 (9.2E-14)
NP_837826.1 (890)	phosphotransfer intermediate protein in two-component regulatory system with RcsBC (yojN)	PAS	359-456	99.2 (7.1E-12)
NP_838965.1 (457)	two-component sensor protein (cpxA)	PDC	67-173	97.2 (1.8E-06)
NP_838886.1 (458)	sensor protein ZraS (hydH)	PDC	47-184	98.3 (3.3E-08)
NP_839806.1 (474)	sensory histidine kinase CreC (creC)	PDC	83-174	98.9 (1.5E-10)
NP_839360.2 (651)	phosphodiesterase (yhjK)	PDC	28-144	96.5 (0.00026)
NP_839466.1 (532)	2-component regulator (rtcR)	PAS	50-162	97.4 (1.1E-07)
NP_836191.1 (480)	sensor kinase CusS (ybcZ)	PDC	35-184	98.0 (1.9E-06)
Pseudomonas aeruginosa PAO1
NP_252801.1 (1417)	unnamed protein product	PAS, PAS	343-458, 492-612	99.0 (4.3E-12), 98.4 (1.1E-08)
NP_250867.1 (699)	unnamed protein product	PAS, PAS	62-178, 190-306	99.3 (7.8E-14), 99.1 (5.6E-12)
NP_253704.1 (899)	unnamed protein product	PAS, PAS	9-130, 344-458,	97.8 (9.5E-07), 98.9 (1.8E-11)
NP_249872.1 (1120)	unnamed protein product	PAS, PAS, PAS	298-413, 436-542, 553-672	99.2 (5E-13), 99.1 (1.3E-09), 99.0 (5.5E-12)
NP_251734.1 (741)	unnamed protein product	PAS	110-225	99.8 (8.3E-21)
NP_252886.1 (758)	bfiS gene product (bfiS)	PAS, PAS	266-381, 389-502	99.8 (1.7E-19), 99.6 (1.6E-15)
NP_253291.1 (1415)	morA gene product (morA)	PAS, PAS, PAS, PAS	290-411, 582-703, 717-842, 825-960	99.2 (2E-12), 98.8 (1.1E-10), 98.3 (1.7E-06), 99.1 (3.5E-11)
NP_248976.1 (760)	unnamed protein product	PAS, PAS	79-196, 206-318	99.2 (2.3E-12), 98.9 (4.9E-11)
NP_249887.1 (466)	unnamed protein product	PAS	20-132	99.6 (9.2E-15)
NP_250620.1 (431)	unnamed protein product	PAS, PAS	22-132, 139-252	99.1 (2.1E-11), 97.9 (9.2E-08)
NP_249538.1 (735)	unnamed protein product	PDC, PAS	142-284, 444-558,	97.9 (1.1E-06), 98.9 (8.9E-11)
NP_250114.1 (417)	bdlA gene product (bdlA)	PAS, PAS	6-110, 116-232	98.8 (3.5E-10), 98.0 (1.1E-08)
NP_252983.1 (922)	pprA gene product (pprA)	PAS, PAS, PAS	303-419, 431-547, 560-663	99.7 (8.9E-18), 99.1 (2.7E-12), 98.9 (2.7E-11)
NP_249934.1 (858)	unnamed protein product	PAS, PAS	57-167, 343-454,	98.9 (8E-11), 99.1 (1.3E-12)
NP_250252.1 (521)	aer gene product (aer)	PAS	19-119	98.7 (3.2E-10)
NP_249266.1 (1245)	unnamed protein product	PAS, PAS, PAS, PAS	310-424, 438-547, 572-672, 682-795	98.9 (2.8E-11), 98.9 (1.1E-10), 98.1 (4.8E-06), 98.7 (2.9E-08)
NP_253811.1 (358)	ntrB gene product (ntrB)	PAS	3-116	99.3 (5.7E-13)
NP_250666.1 (881)	ercS' gene product (ercS)	PAS, PAS, PAS	97-207, 234-338, 339-452,	99.4 (2.1E-14), 99.2 (4.8E-13), 98.8 (1.2E-10)
NP_249029.1 (376)	unnamed protein product	PAS	50-168	99.5 (1.8E-14)
NP_249224.1 (496)	unnamed protein product	PAS, PAS, PAS	12-135, 137-253, 265-377,	99.4 (1.5E-11), 99.3 (6.9E-12), 99.7 (2E-18)
NP_250682.1 (564)	ercS gene product (ercS)	PAS	41-155	99.7 (1.1E-19)
NP_248981.1 (323)	unnamed protein product	PAS	31-149	99.1 (6.2E-12)
NP_252635.1 (1212)	rocS1 gene product (rocS1)	PAS	573-687	99.0 (1.9E-11)
NP_249552.1 (818)	unnamed protein product	PAS	243-361	99.8 (5.4E-19)
NP_249291.1 (797)	unnamed protein product	PAS, PAS	324-434, 446-566	97.7 (5.8E-05), 98.0 (3.5E-07)
NP_254129.1 (951)	unnamed protein product	PAS, PAS	275-391, 401-513	99.0 (2.5E-11), 98.8 (2.9E-10)
NP_249952.1 (224)	unnamed protein product	PAS	1-107	99.0 (1.7E-11)
NP_250038.1 (230)	unnamed protein product	PAS	23-129	99.1 (3.8E-11)
NP_249564.1 (519)	phhR gene product (phhR)	PAS	82-187	99.5 (3.8E-15)
NP_250762.1 (864)	unnamed protein product	PAS	301-412	99.7 (6.1E-18)
NP_250695.1 (481)	unnamed protein product	PAS	17-123	98.2 (5.9E-08)
NP_251961.1 (1159)	unnamed protein product	PAS	636-751	99.1 (3.3E-12)
NP_254048.1 (443)	phoR gene product (phoR)	PAS	101-201	99.8 (9.6E-20)
NP_253088.1 (698)	unnamed protein product	PDC, PAS	50-154, 286-395	94.5 (0.0031)/96.0 (0.0078), 99.2 (7E-13)
NP_251560.1 (525)	unnamed protein product	PAS, PAS	97-211, 241-348	99.3 (5.2E-13), 99.6 (9.3E-16)
NP_253646.1 (691)	fimX gene product (fimX)	PAS	142-254	99.6 (3.8E-16)
NP_251139.1 (511)	unnamed protein product	PAS	79-182	99.4 (1.7E-13)
NP_252725.1 (766)	unnamed protein product	PAS	432-537	99.6 (3E-17)
NP_249789.1 (402)	fleS gene product (fleS)	PAS	74-164	99.4 (1.4E-14)
NP_253413.1 (983)	cbrA gene product (cbrA)	PAS	630-739	99.6 (1.8E-15)
NP_253236.1 (530)	pilS gene product (pilS)	PAS	195-296	99.6 (5E-16)
NP_254171.1 (595)	unnamed protein product	PAS	257-367	99.2 (1.8E-12)
NP_251344.1 (714)	unnamed protein product	PDC, PDC	103-242, 243-352	98.0 (1.8E-06), 98.5 (1E-08)
NP_253323.1 (712)	unnamed protein product	PDC, PDC	101-238, 239-349	97.8 (1.7E-06), 98.5 (2.1E-08)
NP_252997.1 (632)	pctC gene product (pctC)	PDC, PDC	65-189, 192-279	98.3 (1.6E-07), 99.1 (3.3E-11)
NP_252999.1 (629)	pctA gene product (pctA)	PDC, PDC	61-176, 177-279	98.3 (2E-07), 98.7 (2.6E-09)
NP_253000.1 (629)	pctB gene product (pctB)	PDC, PDC	61-176, 177-278	98.3 (1.3E-07), 98.7 (2E-09)
NP_249619.1 (925)	gacS gene product (gacS)	PDC	43-161	97.7 (2.2E-05)
NP_254199.1 (588)	mifS gene product (mifS)	PDC, PDC	59-194, 186-292	99.1 (1E-10), 98.5 (1.2E-07)
NP_250027.1 (633)	unnamed protein product	PDC, PDC	73-206, 197-311	99.1 (5.9E-11), 98.8 (5.5E-09)
NP_253852.1 (612)	unnamed protein product	PDC, PDC	64-204, 203-293	99.0 (4.2E-10), 99.1 (8.8E-11)
NP_249155.1 (474)	creC gene product (creC)	PDC	86-180	97.9 (1.7E-06)
NP_253648.1 (512)	unnamed protein product	PDC	53-166	98.2 (6.2E-07)
NP_248862.1 (663)	unnamed protein product	PDC, PDC	62-196, 198-313	98.7 (2.2E-08), 98.2 (4.3E-07)
NP_250302.1 (651)	unnamed protein product	PDC	38-169	97.5 (1.2E-05)
NP_252806.1 (728)	bphP gene product (bphP)	PDC	23-123	98.5 (1.4E-08)
NP_251342.1 (561)	unnamed protein product	PDC	35-205	99.8 (4.2E-20)
NP_251514.1 (786)	unnamed protein product	PDC	56-169	97.3 (0.00012)
NP_249811.1 (435)	tpbB gene product,	PDC	46-152	97.2 (4.1E-05)
NP_253669.1 (998)	two-component sensor,	PDC	288-388	97.0 (0.00018)
NP_248866.1 (679)	aer2 gene product (aer2)	PAS	166-287	99.5 (3.1E-14)
NP_252980.1 (538)	chemotaxis transducer	PDC	411-520	97.5 (2.1E-05)
NP_252836.1 (625)	acoR gene product (acoR)	PAS	82-191	97.4 (1.9E-05)
NP_250129.1 (481)	two-component sensor	PDC	41-166	96.2 (0.0031)
NP_249871.1 (448)	phoQ gene product (phoQ)	PDC	33-161	95.3 (0.0023)
NP_251170.1 (440)	two-component sensor	PDC	30-148	95.2 (0.0021)
NP_253573.1 (463)	two-component sensor	PDC	69-166	96.9 (0.00084)
NP_252710.1 (643)	transcriptional regulator	PAS	80-185	97.2 (6.2E-06)
NP_253271.1 (531)	rtcR gene product (rtcR)	PAS	52-165	99.3 (3.8E-15)
NP_251214.1 (472)	two-component sensor	PDC	34-171	97.6 (5E-05)
Yersinia pestis CO92
YP_002347311 (525)	DNA-binding transcriptional regulator TyrR (tyrR)	PAS	72-186	99.5 (1.1E-15)
YP_002345515 (233)	hypothetical protein YPO0441 (smp)	PDC	41-153	98.3 (5.2E-07)
YP_002346655 (526)	methyl-accepting chemotaxis protein (aer)	PAS	6-119	99.5 (8.5E-15)
YP_002346251 (957)	hybrid sensory kinase in two-component regulatory system with RcsB and YojN (rcsC)	PDC, PAS	203-312, 356-457	97.2 (4.9E-05), 99.1 (1.3E-10)
YP_002346043 (788)	hypothetical protein YPO0998	PAS	228-351	99.8 (1.7E-18)
YP_002348108 (438)	phosphate regulon sensor protein (phoR)	PAS	84-195	99.7 (7E-18)
YP_002348866 (728)	biofilm formation regulator HmsP (yhjK)	PDC	95-206	96.8 (0.00012)
YP_002345336 (939)	two-component sensor/regulator	PDC	39-234	99.0 (7.8E-12)
YP_002348442 (778)	aerobic respiration control sensor protein ArcB (arcB)	PAS	142-267	99.8 (5.4E-21)
YP_002346644. (484)	sensor protein PhoQ (phoQ)	PDC	48-185	99.4 (1.3E-14)
YP_002345695 (196)	hypothetical protein YPO062	PDC	15-107	96.8 (0.00017)
YP_002345943 (472)	sensory histidine kinase CreC (creC)	PDC	28-181	4E-13 (1.8E-16)
YP_002345167 (458)	two-component sensor protein (cpxA)	PDC	21-177	1E-14 (4.8E-18)
YP_002348273 (930)	hybrid sensory histidine kinase BarA (barA)	PDC	37-168	98.2 (3.2E-07)
YP_002348836 (851)	hybrid two-component system regulatory protein	PAS	367-474	99.5 (1.7E-14)
YP_002345521 (425)	hypothetical protein YPO044	PDC	51-153	96.9 (0.00023)
YP_002346985 (463)	two-component system sensor protein	PDC	29-162	98.0 (3.1E-06)
YP_002346259 (595)	methyl-accepting chemotaxis protein (cheD2)	PDC, PDC	78-170, 172-270	98.3 (1.6E-07), 99.2 (8.5E-12)
YP_002347479 (415)	chemotactic transducer	PAS, PAS	7-110, 130-231	99.1 (1.1E-11), 97.2 (6.6E-07)
YP_002345119 (349)	nitrogen regulation protein NR(II) (glnL)	PAS	5-112	99.1 (2E-12)
Escherichia coli K-12 substr. MG1655
NP_416571.1 (1105)	predicted diguanylate cyclase (GGDEF domain signaling protein (yegE)	PAS, PAS, PAS	300-415, 427-541, 555-668	99.8 (2.5E-20), 99.1 (9.3E-10), 99.7 (3.8E-19)
YP_026207.1 (778)	aerobic respiration control sensor histidine protein kinase, cognate to two-component response regulators ArcA and RssB (arcB)	PAS	154-267	99.8 (8.3E-20)
NP_415801.1 (661)	cyclic-di-GMP phosphodiesterase; csgD regulator; modulator of Rnase II stability (gmr)	PAS	114-234	99.0 (2E-11)
NP_416006.4 (799)	oxygen sensor, c-di-GMP phosphodiesterase, heme-regulated; cold- and stationary phase-induced bioflim regulator (dosP)	PAS, PAS	10-126, 135-249	98.7 (1E-10), 98.8 (1.7E-10)
NP_415839.1 (513)	DNA-binding transcriptional dual regulator, tyrosine-binding (tyrR)	PAS	80-186	99.3 (1.3E-11)
NP_418305.1 (349)	sensory histidine kinase in two-component regulatory system with GlnG (glnL)	PAS	7-112	99.7 (7.1E-18)
NP_416723.1 (608)	sensory histidine kinase in two-component regulatory system with AtoC (atoS)	PDC, PAS	86-189, 261-371,	97.5 (3.3E-05), 99.2 (5.3E-13)
NP_414934.1 (431)	sensory histidine kinase in two-component regulatory system with PhoB (phoR)	PAS	91-195	99.6 (2.5E-17)
NP_416871.1 (1197)	hybrid sensory histidine kinase in two-component regulatory system with EvgA (evgS)	PAS	575-689	99.5 (6.1E-14)
NP_415857.2 (410)	diguanylate cyclase, csgD regulator (ydaM)	PAS, PAS	4-102, 129-240	98.7 (6E-10), 98.7 (5.9E-10)
NP_416722.2 (933)	hybrid sensory kinase in two-component regulatory system with RcsB and YojN (rcsC)	PAS	339-431	99.0 (9.2E-10)
NP_415719.2 (639)	DNA-binding transcription activator of the dhaKLM operon (dhaR)	PAS, PAS	58-168, 197-307	97.6 (1E-06), 99.2 (3E-12)
NP_418549.1 (543)	sensory histidine kinase in two-component regulatory system with DcuR, regulator of anaerobic fumarate respiration (dcuS)	PDC, PAS	42-181, 223-325	99.7 (6.4E-18), 99.5 (2.2E-15)
NP_415152.1 (552)	sensory histidine kinase in two-component regulatory system with citB (dpiB)	PDC, PAS	48-173, 224-322,	99.7 (7.5E-18), 99.5 (7.5E-16)
NP_417543.1 (506)	fused signal transducer for aerotaxis sensory component/methyl accepting chemotaxis component (aer)	PAS	20-119	99.4 (1.7E-13)
NP_418804.1 (214)	conserved membrane protein (ytjB)	PDC	38-159	98.6 (2.2E-08)
NP_417345.1 (592)	predicted DNA-binding transcriptional regulator (ygeV)	PAS	93-214	99.6 (4.5E-16)
NP_415354.1 (782)	predicted cyclic-di-GMP phosphodiesterase (inner membrane protein (yliE)	PDC, PDC	28-197	98.5 (6.1E-08), 98.4 (4.4E-08)
NP_417095.1 (408)	probable inner membrane diguanylate cyclase (yfiN)	PDC	46-152	96.7 (0.0008)
NP_416465.2 (564)	predicted diguanylate cyclase (yedQ)	PDC, PDC	172-269, 262-355	99.3 (2.5E-12), 97.7 (1.2E-05)
NP_416720.1 (890)	phosphotransfer intermediate protein in two-component regulatory system with RcsBC (rcsD)	PAS	354-456	99.2 (3.4E-12)
NP_415647.1 (486)	sensory histidine kinase in two-component regulatory system with PhoP (phoQ)	PDC	44-189	100.0 (4.5E-43)
NP_418816.1 (474)	sensory histidine kinase in two-component regulatory system with CreB or PhoB, regulator of the CreBC regulon (creC)	PDC	32-174	99.1 (1.1E-11)
NP_417880.1 (532)	sigma 54-dependent transcriptional regulator of rtcBA expression (rtcR)	PAS	50-163	97.3 (9.3E-08)
NP_415102.1 (480)	sensory histidine kinase in two-component regulatory system with CusR, senses copper ions (cusS)	PDC	73-183	97.9 (3.9E-06)
NP_417266.1 (918)	hybrid sensory histidine kinase, in two-component regulatory system with UvrY (barA)	PDC	37-169	97.9 (6.1E-06)
NP_418347.1 (457)	sensory histidine kinase in two-component regulatory system with CpxR (cpxA)	PDC	67-174	97.0 (2.4E-06)
NP_416477.1 (452)	predicted sensory kinase in two-component regulatory system with YedW (yedV)	PDC	29-157	97.8 (2E-06)
NP_416998.1 (747)	cyclic-di-GMP phosphodiesterase, anaerobic (yfgF)	PAS	204-305	98.6 (3.5E-10)
NP_418431.1 (465)	sensory histidine kinase in two-component regulatory system with ZraR (zraS)	PDC	42-195	98.4 (3.7E-08)
NP_417986.4 (662)	predicted diguanylate cyclase (yhjK)	PDC	39-148	97.3 (8.1E-05)
NP_415355.1 (442)	predicted diguanylate cyclase (yliF)	PDC	63-158	98.7 (1.6E-09)
Helicobacter pylori 83
AEE69739.1 (673)	methyl-accepting chemotaxis protein (tlpC)	PDC, PDC	87-190, 186-302	98.0 (1.3E-06), 98.3 (1.1E-07)
AEE69817.1 (318)	general glycosylation pathway protein	PDC, PDC	30-157, 154-267	98.5 (1.2E-07), 98.7 (2.5E-09)
AEE69759.1 (675)	methyl-accepting chemotaxis protein (tlpA)	PDC, PDC	79-188, 197-304	98.1 (8.5E-07), 98.5 (8.6E-09)
AEE69763.1 (565)	methyl-accepting chemotaxis protein (tlpB)	PDC	97-191	99.8 (2.1E-21)
AEE69903.1 (381)	sensor histidine kinase (atoS)	PAS	85-185	99.5 (1E-14)
Neisseria meningitidis MC58
NP_273172.1 (706)	nitrogen regulation protein NtrY	PAS	363-473	99.6 (2.6E-16)
NP_274612.1 (505)	sensor histidine kinase	PAS	198-299	99.6 (1.2E-15)
NP_273638.1 (468)	sensor histidine kinase	PDC	38-151	96.9 (0.00017)
Leptospira biflexa serovar Patoc strain 'Patoc 1 (Paris)
ABZ96732.1 (563)	Putative aerotaxis sensor receptor; putative membrane protein	PAS	21-119	99.6 (8.3E-16)
ABZ97934.1 (941)	Putative adenylate cyclase	PDC, PDC	363-475, 473-572	98.6 (3E-08), 98.6 (3.1E-08)
ABZ97655.1 (1206)	Putative signal transduction histidine kinase; putative membrane protein	PAS, PAS	313-439, 439-571	99.9 (5.3E-24), 99.7 (5.6E-17)
ABZ96285.1 (447)	Putative sensor protein	PAS, PAS	3-116, 243-370	99.7 (5.7E-18), 99.8 (1E-20)
ABZ99413.1 (412)	Hypothetical protein LEPBI_I3349	PAS	35-157	99.8 (1.2E-20)
ABZ96684.1 (617)	Putative adenylate/guanylate cyclase, family 3; putative signal peptide	PDC, PDC	110-202, 205-301	NA/96.4 (0.0067), 99.1 (2.4E-10)
ABZ97099.1 (633)	Hypothetical protein LEPBI_I0975	PAS, PAS	2-130, 130-252	99.3 (1.8E-13), 99.0 (8.2E-12)
ABZ97380.1 (423)	Putative diguanylate phosphodiesterase with EAL domain	PDC	327-419	99.5 (1.3E-14)
ABZ97398.1 (903)	Hypothetical protein; putative membrane protein	PDC	344-454	99.4 (1.3E-14)
ABZ99727.1 (695)	Putative methyl-accepting chemotaxis protein; putative signal peptide	PDC, PDC	56-204, 205-309	97.5 (1.5E-05), 98.9 (5E-10)
ABZ99074.1 (791)	Putative sensor kinase	PAS, PAS	8-120, 255-384	99.1 (6.1E-12), 99.0 (7.4E-12)
ABZ98150.1 (881)	Putative sensor protein	PAS, PAS, PAS	6-136, 136-265, 395-516	98.9 (6.5E-11), 98.4 (4.4E-07), 99.8 (1.8E-18)
ABZ96399.1 (498)	Hypothetical protein LEPBI_I0254	PDC	13-130	95.2 (0.01)
ABZ97694.1 (540)	Putative sensor protein	PAS	2-103	99.4 (9.7E-14)
ABZ98676.1 (515)	Putative signal transduction histidine kinase	PAS	173-295	98.8 (3.1E-10)
ABZ98369.1 (374)	Hypothetical protein LEPBI_I2274	PDC, PDC	153-278, 280-373	96.7 (0.0025), 98.2 (4.4E-07)
ABZ97528.1 (578)	Putative phosphoserine phosphatase	PAS	10-139	99.6 (6.7E-16)
ABZ97592.1 (185)	Hypothetical protein; putative signal peptide	PDC	30-184	99.2 (3.5E-11)
ABZ97026.1 (655)	Putative two-component sensor protein with CheY-like receiver domain	PAS, PAS	6-121, 121-248	98.8 (1E-10), 98.9 (3.4E-11)
ABZ99858.1 (611)	Putative signal transduction histidine kinase; putative membrane protein	PAS	233-363	99.8 (1.1E-19)
ABZ99173.1 (580)	Putative regulator	PAS, PAS	107-237, 248-361	99.8 (9.8E-20), 99.7 (8.9E-19)
ABZ97595.1 (701)	Putative methyl-accepting chemotaxis protein; putative signal peptide	PDC, PDC	66-196, 205-298	98.2 (1.3E-06), 98.2 (3.4E-07)
ABZ97199.1 (869)	Putative two-component hybrid sensor and regulator	PAS, PAS	250-376, 376-498	99.7 (1E-18), 99.7 (4E-18)
ABZ99292.1 (454)	Putative histidine kinase sensor protein; putative signal peptide	PAS	108-222	99.6 (9.3E-16)
ABZ99546.1 (774)	Histidine kinase sensor protein	PAS	414-538	99.6 (1.5E-15)
ABZ99446.1 (305)	Conserved hypothetical protein	PAS	5-122	99.7 (1.9E-18)
ABZ97333.1 (348)	Putative sensory transduction histidine kinase	PAS, PAS	2-106, 246-348	99.7 (8.2E-18), 99.7 (1.4E-18)
ABZ96225.1 (597)	Putative ABC-type transport system, ATPase	PAS, PAS	10-123, 127-235	98.7 (5.9E-10), 99.3 (2.1E-13)
ABZ99044.1 (499)	Putative two-component sensor and regulator	PAS, PAS	5-120, 120-247	99.8 (4.3E-19), 99.5 (3.4E-15)
ABZ99687.1 (664)	Putative histidine kinase	PAS, PAS	41-171, 171-297	99.8 (2.5E-19), 99.7 (3.7E-18)
ABZ97593.1 (914)	Putative sensory transduction histidine kinase	PAS, PAS	116-248, 248-375	99.8 (5.8E-21), 99.7 (4.9E-18)
ABZ97845.1 (702)	Putative two-component sensor protein	PAS	132-257	99.6 (2.8E-16)
ABZ98947.1 (606)	Putative two-component sensor protein	PAS, PAS, PAS	23-136, 135-261, 390-518	98.5 (9.5E-08), 98.7 (3.1E-08), 98.5 (1.8E-09)
ABZ97332.1 (187)	Putative two-component sensor histidine kinase	PAS	4-124	99.6 (7.5E-16)
ABZ96224.1 (503)	Putative sensor protein	PAS	148-265	99.2 (2.1E-11)
ABZ98721.1 (593)	Putative signal transduction histidine kinase; putative membrane protein	PAS	232-341	99.5 (3E-15)
ABZ96566.1 (710)	Putative two-component sensor protein	PAS, PAS	13-136, 172-302	99.7 (6.5E-19), 99.7 (9.2E-19)
ABZ96451.1 (694)	Hypothetical protein LEPBI_I0307	PAS, PAS	12-122, 122-251	99.7 (6.4E-17), 99.6 (3E-16)
ABZ99344.1 (536)	Putative two-component sensor	PAS	5-131	99.7 (6.2E-18)
ABZ98525.1 (690)	Putative methyl-accepting chemotaxis protein McpB	PDC, PDC	28-204, 206-309	98.6 (2E-08), 99.0 (6.2E-10)
ABZ96246.1 (401)	Conserved hypothetical protein	PDC	298-398	99.0 (8.8E-11)
ABZ99726.1 (686)	Putative methyl-accepting chemotaxis protein; putative signal peptide	PDC, PDC	56-203, 204-308	97.4 (1.6E-05), 98.1 (3.3E-07)
ABZ96641.1 (504)	Putative sensor protein with PAS domain	PAS, PAS	26-138, 138-261	99.6 (1.9E-16), 99.6 (3.3E-17)
ABZ99490.1 (818)	Hypothetical protein LEPBI_I3429	PAS, PAS	126-243, 243-373	99.6 (3E-15), 99.7 (3.4E-17)
ABZ96847.1 (1164)	Putative two-component sensor protein	PAS, PAS	110-227, 227-361	99.7 (5.4E-18), 99.7 (2.1E-17)
ABZ98540.1 (723)	Putative two-component regulator	PAS	209-333	99.8 (1.1E-18)
ABZ97039.1 (773)	Putative two-component sensor molecule; putative membrane protein	PAS, PAS	162-285, 285-413	99.1 (1.7E-12), 99.0 (2.2E-11)
ABZ96633.1 (798)	Hypothetical protein; putative signal peptide	PDC	58-182	98.6 (6.7E-08)
ABZ98040.1 (568)	Putative histidine kinase sensor protein	PAS, PAS	2-91, 103-212	98.6(5E-08), 99.8 (1.6E-18)
ABZ98531.1 (718)	Putative two-component response regulator	PAS, PAS, PAS	151-375, 266-378, 395-522	99.9 (4E-27), 99.8 (2.3E-21), 99.6 (1.5E-15)
ABZ99693.1 (123)	Putative photoactive yellow protein, PYP	PAS	6-118	99.5 (3.5E-14)
ABZ96240.1 (539)	Putative sensor protein	PAS, PAS	10-132, 132-260	99.8 (3.3E-20), 99.4 (5.3E-14)
ABZ97689.1 (908)	Putative methyl-accepting chemotaxis protein	PAS, PAS	208-324, 331-446	98.8 (4.5E-11), 98.3 (2.6E-08)
ABZ98024.1 (412)	Putative diguanylate phosphodiesterase	PDC	318-409	99.2 (1.5E-11)
ABZ99720.1 (846)	Putative methyl-accepting chemotaxis protein TlpA, putative transmembrane protein	PDC, PDC	211-365, 369-465	99.1 (1.1E-10), 99.1 (1E-10)
ABZ98187.1 (384)	Histidine kinase sensor protein	PAS	11-141	99.7 (4.2E-19)
ABZ98700.1 (1015)	Putative two-component sensor histidine kinase	PAS, PAS	16-146, 146-278	99.0 (4E-12), 99.0 (3.6E-12)
ABZ98179.1 (836)	Putative methyl-accepting chemotaxis protein, MCP; putative membrane protein	PDC, PDC	222-388, 358-459	97.8 (1.2E-05), 99.0 (4.2E-10)
ABZ98541.1 (645)	Putative two-component regulator	PAS, PAS	136-259, 259-388	99.8 (3.1E-19), 99.5 (1.7E-14)
ABZ98157.1 (642)	Putative bacterial sensor	PAS, PAS	9-133, 133-266	99.8 (8.9E-20), 99.7 (2.6E-18)
ABZ97232.1 (413)	Putative two-component sensor and regulator	PAS	64-192	99.8 (2.1E-19)
ABZ96538.1 (479)	Sensor protein CreC	PDC	23-180	99.2 (6.6E-13)
ABZ97760.1 (607)	Histidine kinase sensor protein	PDC	136-285	99.0 (3.8E-11)
ABZ97849.1 (505)	Putative sigma factor sigB regulation protein RsbU	PDC	48-174	96.6 (0.0005)
ABZ99798.1 (525)	Hypothetical methyl-accepting chemotaxis protei	PDC	44-169	97.2 (2.8E-08)
ABZ96542.1 (921)	Putative sensor protein	PDC	231-488	0.0058 (2.7E-06)
ABZ97911.1 (637)	Hypothetical protein	PAS	274-373	99.5 (2.5E-14)
Treponema pallidum pallidum SS14
ACD70912.1 (845)	methyl-accepting chemotaxis protein (mcp2)	PDC, PDC	199-354, 324-439	98.4 (8.5E-08), 99.2 (8.1E-12)
ACD70909.1 (614)	adenylate cyclase	PDC, PDC	40-184, 188-287	96.2 (0.0015), 98.8 (2.5E-09)
ACD71013.1 (677)	hypothetical protein TPASS_0593	PDC	159-292	22.3 (11)/96.0 (0.0033)
ACD71293.1 (365)	hypothetical protein TPASS_0877	PAS	32-161	99.8 (5.1E-23)
ACD71057.1 (654)	methyl-accepting chemotaxis protein	PDC	158-256	97.8 (7.4E-06)
Synechococcus sp. CC9311
YP_730343.1 (127)	hypothetical protein sync_1132	PAS	6-122	99.8 (4.2E-21)
YP_730291.1 (516)	sensory box histidine kinase/response regulator	PAS	26-138	99.8 (2E-21)
YP_732008.1 (767)	GGDEF/EAL domain-containing protein	PAS	198-327	99.6 (1.9E-15)
YP_730717.1 (573)	GGDEF/EAL domain-containing protein	PAS	34-149	98.7 (5.8E-10)
YP_731859.1 (583)	sensory box/GGDEF family protein	PAS	9-125	99.6 (1.6E-16)
YP_731417.1 (693)	sensory box histidine kinase	PDC, PAS	85-207, 301-413	98.8 (1.3E-09), 99.2 (1.1E-12)
YP_731960.1 (164)	hypothetical protein sync_2772	PAS	51-160	99.7 (2.1E-18)
YP_729793.1 (691)	two-component hybrid sensor and regulator	PDC, PDC	81-210, 220-350	98.4 (1.4E-07), 99.1 (1.6E-10)
YP_729499.1 (479)	two component sensor histidine kinase	PDC	28-190	99.2 (3.9E-15)
YP_729692.1 (469)	sensor histidine kinase	PAS	128-225	95.5 (9.4E-05)
YP_729886.1 (436)	two component sensor histidine kinase	PDC	46-149	97.4 (3.9E-07)
YP_729924.1 (483)	sensor histidine kinase	PDC	34-187	99.5 (2.7E-17)
Nostoc punctiforme PCC 73102
YP_001866920. (509)	PAS/PAC sensor signal transduction histidine kinase	PAS	32-158	99.5 (1.8E-15)
YP_001868574. (304)	sensor protein	PDC	122-218	98.6 (2.2E-07)
YP_001868639. (481)	PAS/PAC sensor signal transduction histidine kinase	PAS	51-178	99.8 (9.4E-20)
YP_001868241. (449)	PAS/PAC sensor signal transduction histidine kinase	PAS	63-193	99.8 (4E-21)
YP_001865916. (928)	multi-sensor signal transduction histidine kinase	PDC, PAS	51-261, 600-717	98.9 (2.8E-09), 99.6 (1.3E-15)
YP_001865874. (1403)	multi-sensor hybrid histidine kinase	PAS, PAS, PAS	93-201, 231-330, 356-452	99.1 (3.6E-11), 99.1 (9.8E-11), 99.2 (2.3E-11)
YP_001868859. (797)	multi-sensor hybrid histidine kinase	PAS, PAS	175-283, 282-411	99.7 (5.7E-16), 99.6 (4.3E-15)
YP_001869235. (503)	multi-sensor signal transduction histidine	PAS	124-251	99.6 (1.1E-15)
YP_001866609. (483)	sensor protein	PDC, PDC	80-202, 203-325	99.4 (1.3E-12), 98.0 (9.6E-07)
YP_001866594. (379)	PAS/PAC sensor signal transduction histidine kinase	PAS	2-137	99.7 (6E-19)
YP_001869709. (740)	integral membrane sensor signal transduction histidine kinase	PDC, PDC	66-226, 227-351	99.4 (4.3E-13), 99.0 (3.5E-10)
YP_001864307. (722)	multi-sensor signal transduction histidine kinase	PAS, PAS	219-337, 345-458	99.1 (8.1E-12), 98.9 (3.7E-11)
YP_001864903. (709)	integral membrane sensor signal transduction histidine kinase	PDC, PDC	85-180, 183-295	98.0 (4.9E-07), 99.3 (9.1E-12)
YP_001865182. (595)	GAF sensor signal transduction histidine kinase	PAS	22-136	99.6 (3.2E-17)
YP_001864941. (659)	PAS/PAC sensor signal transduction histidine kinase	PAS, PAS, PAS	19-129, 164-283, 301-425	99.1 (4E-12), 99.0 (2E-11), 99.5 (4.6E-14)
YP_001869730. (937)	multi-sensor signal transduction histidine kinase	PAS	519-632	99.7 (4.2E-19)
YP_001868043. (738)	multi-sensor hybrid histidine kinase	PAS	191-339	99.8 (6.1E-20)
YP_001869675. (761)	multi-sensor hybrid histidine kinase	PAS	55-180	99.8 (6.2E-22)
YP_001865185. (888)	PAS/PAC and GAF sensor-containing diguanylate cyclase	PAS, PAS, PAS	24-131, 140-257, 257-386	99.1 (6E-10), 98.7 (1.7E-10), 99.8 (9.4E-19)
YP_001867820. (734)	PAS/PAC and Chase2 sensor-containing diguanylate cyclase	PAS	414-523	99.2 (4.1E-12)
YP_001865607. (207)	PAS/PAC sensor protein	PAS	69-195	99.6 (4.8E-16)
YP_001866903. (720)	response regulator receiver modulated diguanylate cyclase/phosphodiesterase with PAS/PAC sensor(s)	PAS	126-252	99.6 (1E-15)
YP_001867112. (878)	multi-sensor hybrid histidine kinase	PAS	372-491	99.7 (4.6E-18)
YP_001870230. (470)	sensor protein	PDC, PDC	72-189, 189-313	98.8 (7.1E-09), 98.4 (5.6E-08)
YP_001870045. (708)	PAS/PAC sensor signal transduction histidine kinase	PAS, PAS, PAS	14-126, 134-252, 252-374	98.9 (5.9E-11), 98.7 (3.3E-10), 99.6 (9.7E-16)
YP_001867502. (878)	diguanylate cyclase/phosphodiesterase	PAS	149-259	99.4 (3.5E-14)
YP_001863766. (768)	multi-sensor signal transduction histidine kinase	PAS	22-127	98.8 (1.2E-09)
YP_001870050. (1043)	diguanylate cyclase/phosphodiesterase with PAS/PAC and GAF sensor(s)	PAS, PAS, PAS	223-343, 350-468, 468-596	99.1 (4.9E-12), 99.0 (2E-11), 99.7 (3.7E-17)
YP_001867533. (439)	histidine kinase	PAS	55-182	99.8 (5E-20)
YP_001870425. (1297)	putative PAS/PAC sensor protein	PAS, PAS, PAS, PAS	339-457, 350-455, 480-599, 767-910	98.9 (4.4E-12), 98.5 (2.2E-08), 98.3 (4.9E-07), 98.9 (7.3E-11)
YP_001867124. (750)	multi-sensor signal transduction histidine kinase	PAS, PAS	262-378, 382-506	99.1 (9.9E-12), 98.9 (2.7E-11)
YP_001865857. (1242)	multi-sensor hybrid histidine kinase	PAS	107-263	99.3 (1.4E-12)
YP_001867049. (648)	multi-sensor signal transduction histidine kinase	PDC, PAS	61-181, 269-388	97.9 (8.7E-07), 99.2 (1.3E-12)
YP_001867011. (824)	response regulator receiver modulated diguanylate cyclase/phosphodiesterase with PAS/PAC sensor(s)	PAS, PAS	123-251, 259-377	99.0 (5.2E-11), 98.8 (1.1E-10)
YP_001869577. (853)	multi-sensor signal transduction histidine kinase	PAS, PAS	187-292, 299-421	99.1 (1.3E-11), 99.1 (6.6E-12)
YP_001865089. (477)	integral membrane sensor signal transduction histidine kinase	PDC	36-175	98.3 (1.4E-07)
YP_001869137. (120)	PAS/PAC sensor protein	PDC	4-120	99.8 (2.9E-19)
YP_001869378. (872)	multi-sensor signal transduction histidine kinase	PAS, PAS, PAS	30-155, 154-264, 274-399	99.7 (2.7E-18), 99.1 (3.3E-11), 99.7 (4.7E-18)
YP_001865299. (1559)	multi-sensor hybrid histidine kinase	PAS	387-514	99.9 (4.4E-22)
YP_001864124. (730)	integral membrane sensor signal transduction histidine kinase	PDC, PDC	66-221, 221-343	99.4 (1.4E-12), 99.0 (8.4E-10)
YP_001866490. (475)	integral membrane sensor signal transduction histidine kinase	PDC	66-168	98.6 (2.4E-08)
YP_001865468. (713)	multi-sensor hybrid histidine kinase	PAS	184-310	99.7 (1.5E-17)
YP_001868039 (1123)	PAS/PAC sensor hybrid histidine kinase	PAS, PAS, PAS	4-117, 134-267, 380-497	98.8 (7.8E-10), 98.5 (3.4E-07), 98.9 (7E-11)
YP_001867164. (456)	PAS/PAC sensor signal transduction histidine kinase	PAS	8-154	99.4 (8.7E-14)
YP_001866513. (701)	multi-sensor hybrid histidine kinase	PAS	137-255	98.7 (2.1E-09)
YP_001868369. (1254)	multi-sensor hybrid histidine kinase	PAS, PAS, PAS	139-239, 276-381, 520-638	99.1 (2.4E-11), 99.0 (1.7E-09), 98.3 (6.5E-07)
YP_001866648. (1019)	PAS/PAC sensor signal transduction histidine kinase	PAS, PAS	13-135, 449-575	99.7 (1.3E-18), 99.8 (7.8E-19)
YP_001869234. (651)	multi-sensor signal transduction multi-kinase	PAS, PAS	15-107, 128-239	98.5 (1.7E-07), 98.7 (3.9E-09)
YP_001866892. (1466)	multi-sensor hybrid histidine kinase	PAS, PAS, PAS	316-443, 447-568, 584-712	99.8 (3E-19), 98.9 (7.8E-11), 98.9 (7.4E-11)
YP_001865420. (353)	sensor protein	PDC	31-216	99.0 (2.4E-12)
YP_001868925. (861)	GAF and PAS/PAC sensor-containing adenylate/guanylate cyclase	PAS	440-565	99.0 (6.3E-12)
YP_001867024. (1888)	multi-sensor hybrid histidine kinase	PAS, PAS	190-308, 488-613	99.0 (2.3E-11), 99.8 (4E-19)
YP_001869579. (762)	multi-sensor hybrid histidine kinase	PAS	247-375	99.6 (4.2E-16)
YP_001864271. (564)	integral membrane sensor signal transduction histidine kinase	PDC	21-156	99.5 (2E-15)
YP_001866888. (684)	PAS/PAC sensor hybrid histidine kinase	PAS	144-265	99.5 (2E-14)
YP_001867265. (585)	PAS/PAC sensor-containing diguanylate cyclase	PAS	105-232	99.8 (1.1E-19)
YP_001869135. (294)	response regulator receiver modulated PAS/PAC sensor protein	PAS	187-285	99.2 (1.6E-11)
YP_001868493. (536)	PAS/PAC sensor-containing diguanylate cyclase	PAS	228-338	99.5 (2.9E-15)
YP_001869136. (1575)	multi-sensor hybrid histidine kinase	PAS, PAS, PAS	147-267, 275-392, 766-894	99.0 (1E-11), 99.0 (8.4E-12), 99.8 (9.8E-20)
YP_001864871. (942)	multi-sensor signal transduction histidine kinase	PAS, PAS	5-133, 303-422	99.3 (1.3E-13), 99.0 (8.5E-12)
YP_001869562. (807)	ulti-sensor hybrid histidine kinase	PDC, PDC	71-189, 189-298	99.4 (5.6E-14), 98.6 (2.5E-08)
YP_001866377. (629)	ulti-sensor hybrid histidine kinase	PAS	136-246	98.7 (4.2E-10)
YP_001867107. (633)	histidine kinase	PDC, PDC	87-203, 201-300	98.5 (3.7E-07), 98.8 (4.2E-09)
YP_001864851. (775)	multi-sensor signal transduction histidine kinase	PAS	22-125	99.2 (3.9E-12)
YP_001865674. (714)	AS/PAC sensor signal transduction histidine kinase	PAS, PAS	40-159, 167-286	99.1 (7E-12), 98.6 (2.4E-09)
YP_001868579. (497)	integral membrane sensor signal transduction histidine kinase	PDC	28-202	98.6 (3.4E-10)
YP_001868729. (937)	integral membrane sensor hybrid histidine kinase	PDC, PDC	49-259, 230-352	99.6 (1.8E-15), 98.9 (5E-09)
YP_001866911. (1504)	multi-sensor hybrid histidine kinase	PAS, PAS	340-459, 459-587	98.5 (6.5E-09), 99.7 (7.2E-17)
YP_001868236. (1298)	ulti-sensor hybrid histidine kinase	PAS, PAS, PAS, PAS	244-358, 405-523, 553-657, 795-938	99.0 (2.7E-12), 99.2 (7.1E-13), 99.2 (3.5E-10), 99.6 (5.5E-16)
YP_001869356. (750)	multi-sensor signal transduction histidine kinase	PAS	23-149	99.5 (1.8E-15)
YP_001869565. (878)	PAS/PAC sensor hybrid histidine kinase	PAS, PAS, PAS	100-220, 240-353, 366-478	99.1 (2.1E-12), 99.1 (1.7E-11), 99.3 (1.7E-12)
YP_001868717. (1224)	PAS/PAC and GAF sensor-containing diguanylate cyclase/phosphodiesterase	PAS, PAS, PAS, PAS	149-272, 295-398, 555-658, 657-803	98.8 (1.7E-10), 99.2 (4.8E-11), 99.1 (7.1E-12), 99.6 (1.6E-16)
YP_001869273. (886)	multi-sensor signal transduction histidine kinase	PDC, PDC	72-227, 227-350	99.3 (1.7E-12), 98.5 (2.9E-08)
YP_001866930. (1039)	multi-sensor signal transduction histidine kinase	PAS, PAS	118-236, 388-506	98.8 (4.2E-10), 99.0 (1.4E-11)
YP_001865801. (542)	multi-sensor hybrid histidine kinase	PDC, PAS	65-182, 361-489	98.8 (2.1E-08), 99.3 (3.4E-13)
YP_001867529. (1105)	PAS/PAC sensor hybrid histidine kinase	PAS, PAS, PAS, PAS	25-144, 191-316, 316-444, 476-604	98.9 (1.9E-10), 99.6 (6.2E-16), 99.7 (3.7E-17), 99.3 (5.1E-12)
YP_001864078. (616)	adenylate/guanylate cyclase	PDC	44-218	99.6 (1.8E-15)
YP_001865605. (1080)	PAS/PAC sensor hybrid histidine kinase	PAS, PAS	31-141, 436-555	98.9 (1.4E-11), 98.8 (3.4E-10)
YP_001865800. (709)	PAS/PAC sensor hybrid histidine kinase	PAS, PAS	62-190, 190-315	99.6 (8.7E-16), 99.7 (6.3E-17)
YP_001867593. (597)	diguanylate cyclase	PDC, PDC	64-197, 194-324 (597	98.7 (6.9E-09), 97.5 (1.7E-05)
YP_001867296. (427)	response regulator receiver modulated diguanylate cyclase with PAS/PAC sensor	PAS	124-251	99.5 (1.9E-14)
YP_001868063. (989)	multi-component transcriptional regulator	PAS	581-709	99.7 (1.1E-16)
YP_001865794. (657)	PAS/PAC sensor hybrid histidine kinase	PAS	148-243	98.7 (2.1E-08)
YP_001868885. (940)	methyl-accepting chemotaxis sensory transducer with phytochrome sensor	PDC, PDC	117-236, 234-339	98.5 (2.6E-08), 97.7 (3E-06)
YP_001865197. (389)	RP/FNR family transcriptional regulator	PAS	62-187	99.8 (2.7E-21)
YP_001865140. (664)	PAS/PAC and GAF sensor-containing diguanylate cyclase/phosphodiesterase	PAS	57-180	99.6 (3.4E-15)
YP_001869022. (302)	sensor protein	PDC	116-211	98.6 (2E-07)
YP_001866379. (1116)	multi-sensor signal transduction histidine kinase	PAS, PAS, PAS	152-253, 432-553, 560-682	98.1 (3.4E-06), 98.6 (1.4E-09), 98.7 (4.4E-10)
YP_001863991. (631)	MCP methyltransferaseCheR-type with PAS/PAC sensor	PAS, PAS	294-411, 498-613	99.0 (2.1E-11), 98.9 (9.9E-11)
YP_001866383. (1416)	multi-sensor hybrid histidine kinase	PAS, PAS	26-179, 887-995	99.2 (7.3E-12), 99.0 (5.7E-11)
YP_001865403. (1098)	multi-sensor hybrid histidine kinase	PDC, PDC	94-228, 227-356	97.7 (1.5E-05), 98.8 (1.7E-09)
YP_001869377. (597)	multi-sensor signal transduction histidine kinase	PAS	241-367	99.8 (6.4E-20)
YP_001866365. (1118)	CBS sensor hybrid histidine kinase	PAS	202-366	99.6 (8E-16)
YP_001868321. (1870)	multi-sensor hybrid histidine kinase	PAS, PAS, PAS	11-125, 131-256, 644-769	99.2 (2.9E-13), 99.3 (1.6E-13), 99.8 (9.6E-19)
YP_001864080. (1233)	multi-sensor hybrid histidine kinase	PAS, PAS, PAS	362-462, 479-602, 729-843	98.8 (1.4E-09), 99.6 (6E-15), 98.8 (2E-10)
YP_001868616. (1235)	multi-sensor hybrid histidine kinase	PDC, PDC	78-232, 232-355	99.4 (4E-13), 98.8 (8.4E-09)
YP_001870043. (835)	multi-sensor hybrid histidine kinase	PAS	226-353	99.6 (6.2E-16)

## Sheet: Gram positive
Table S1. All PDC/PAS-containing proteins identified in this study.
Accession No.: NCBI accession number is given for each protein sequence. The amino acid length is shown in parentheses.
Description, gene name: The gene name is shown in parentheses wherever available.
PAS/PDC: PAS or PDC domains identified are listed in the order of their appearance.
Domain region: Domain regions identified by HHblits (or HHsearch) are listed in the order of their appearance.
Probability (E-value): Probability (%) and E-value given by HHblits are listed for each domain in the order of their appearance. When HHblits did not give significant hit (probability>95% and E-value<1) but HHsearch did, probabilities and E-values are shown in red for both methods ("HHblits values"/"HHsearch values"). "NA" is shown when HHblits (or HHsearch) did not show any hit.
Accession No. (length)	Description, gene name	PAS/PDC	Domain region	Probability (E-value)
Clostridium botulinum A str. ATCC 3502
YP_001252884.1 (617)	unnamed protein product	PAS	204-328	99.8 (1.7E-19)
YP_001254130.1 (650)	acoR gene product (acoR)	PAS, PAS	69-180, 207-314	98.3 (6.2E-08), 99.5 (1.5E-14)
YP_001254034.1 (732)	unnamed protein product	PAS, PAS	128-253, 253-382	99.5 (4.9E-15), 99.7 (1.3E-17)
YP_001254318.1 (673)	unnamed protein product	PDC, PDC	68-185, 201-294	98.4 (3.3E-07), 98.2 (2.8E-07)
YP_001252791.1 (540)	unnamed protein product	PDC, PAS	38-166, 215-319	99.8 (1.2E-19), 99.5 (2.2E-15)
YP_001252901.1 (895)	unnamed protein product	PDC, PAS	64-188, 38-462	98.6 (5.3E-09), 98.8 (2.1E-10)
YP_001254512.1 (591)	unnamed protein product	PDC, PAS	8-119, 151-259	97.7 (2E-05), 99.0 (1.3E-11)
YP_001254966.1 (675)	unnamed protein product	PDC, PDC	36-189, 191-298	99.1 (1.6E-11), 99.4 (3.6E-13)
YP_001255386.1 (587)	unnamed protein product	PDC, PAS	11-116, 148-251	97.2 (0.0002), 98.7 (7.9E-10)
YP_001254984.1 (584)	prdR gene product (prdR)	PAS	128-239	99.0 (2.1E-11)
YP_001254333.1 (579)	unnamed protein product	PAS	412-517	99.5 (1.9E-14)
YP_001255920.1 (669)	unnamed protein product	PAS, PAS	13-320, 96-210	99.6 (1.5E-15), 99.5 (2.3E-14)
YP_001253736.1 (419)	unnamed protein product	PAS, PAS	11-124, 124-243	99.7 (1.2E-16), 99.4 (6.9E-13)
YP_001254698.1 (383)	unnamed protein product	PAS	8-109	99.0 (3.9E-11)
YP_001254503.1 (549)	unnamed protein product	PDC	61-161	99.0 (1.5E-10)
YP_001253096.1 (663)	unnamed protein product	PDC, PDC	61-190, 186-284	99.0 (1.5E-10), 98.7 (1.9E-09)
YP_001255262.1 (702)	unnamed protein product	PAS, PAS	3-140, 140-301	99.0 (2.5E-11), 99.0 (2.2E-11)
YP_001254462.1 (696)	unnamed protein product	PAS	214-326	99.3 (4.9E-14)
YP_001252981.1 (563)	unnamed protein product	PDC	462-562	99.5 (1E-14)
YP_001252576.1 (512)	unnamed protein product	PAS	75-185	99.3 (9.6E-14)
YP_001255306.1 (564)	unnamed protein product	PDC	79-173	98.1 (2.4E-06)
YP_001253234.1 (670)	unnamed protein product	PDC, PDC	60-177, 174-288	99.1 (4.2E-11), 99.4 (7.5E-13)
YP_001254164.1 (668)	unnamed protein product	PDC, PDC	79-181, 182-284	99.4 (1.3E-13), 99.3 (4.9E-12)
YP_001254274.1 (667)	unnamed protein product	PDC, PDC	62-178, 178-283	98.5 (2.1E-08), 98.8 (1E-09)
YP_001254144.1 (636)	unnamed protein product	PAS, PAS	54-164, 191-305	98.1 (2.6E-08), 99.2 (1.1E-12)
YP_001253136.1 (470)	unnamed protein product	PAS	17-131	99.4 (9E-14)
YP_001254331.1 (574)	unnamed protein product	PAS	405-510	99.5 (8.9E-15)
YP_001253649.1 (477)	unnamed protein product	PAS	78-197	99.8 (4.6E-19)
YP_001256101.1 (661)	unnamed protein product	PAS	75-172	99.5 (1.3E-14)
YP_001255702.1 (668)	unnamed protein product	PDC, PDC	79-181, 177-287	99.3 (2.3E-12), 99.3 (4.3E-12)
YP_001252880.1 (615)	unnamed protein product	PAS	211-333	99.0 (2.2E-11)
YP_001255312.1 (686)	unnamed protein product	PDC, PDC	66-205, 205-303	99.3 (7.5E-12), 99.3 (5.3E-12)
YP_001255024.1 (569)	unnamed protein product	PDC, PAS	45-147, 231-338	95.8 (0.012), 99.2 (9.7E-13)
YP_001253052.1 (674)	unnamed protein product	PDC, PDC	70-185, 187-292	99.0 (9.2E-11), 99.3 (2E-12)
YP_001254036.1 (690)	unnamed protein product	PDC, PDC	111-209, 209-307	99.4 (6.8E-13), 99.3 (3.4E-12)
YP_001254440.1 (631)	aorR gene product (aorR)	PAS, PAS	54-162, 190-306	97.5 (1.3E-06), 99.2 (7.3E-13)
YP_001252943.1 (684)	unnamed protein product	PDC, PDC	62-200, 204-304	96.4 (0.0028), 99.5 (5.1E-14)
YP_001252897.1 (464)	unnamed protein product	PDC	69-167	97.7 (2.6E-05)
YP_001255685.1 (542)	unnamed protein product	PAS	85-196	99.2 (1.4E-11)
YP_001253150 (473)	sensor histidine kinase	PDC	30-158	98.1 (5.2E-08)
YP_001253573 (468)	sensor histidine kinase	PDC	27-173	98.8 (4.4E-10)
YP_001255793 (544)	sensor histidine kinase	PDC	215-312	97.7 (2.4E-05)
YP_001253567 (451)	sensor histidine kinase	PDC	30-154	97.8 (4.5E-06)
YP_001253504 (473)	sensor histidine kinase	PDC	66-172	97.1 (3.8E-05)
YP_001254470 (479)	sensor histidine kinase	PDC	54-146	97.7 (2.4E-05)
YP_001252839 (461)	cssS gene product	PDC	27-175	99.3 (1.7E-13)
YP_001256023 (469)	sensor histidine kinase	PDC	33-162	97.7 (3.9E-05)
YP_001252910 (492)	sensor histidine kinase	PDC	52-200	98.9 (2.5E-13)
Streptococcus agalactiae 260 V/R
NP_687995.1 (437)	sensor histidine kinase CiaH	PDC	35-169	99.0 (3.2E-12)
NP_687735.1 (449)	sensory box histidine kinase	PAS	81-199	99.6 (3.2E-17)
NP_688935.1 (549)	hypothetical protein SAG1947	PDC	65-189	99.1 (2.6E-11)
NP_688092.1 (411)	hypothetical protein SAG1083	PAS	238-356	99.2 (8.2E-13)
NP_689126.1 (660)	DHH family protein	PAS	73-169	98.8 (2.1E-09)
NP_688947.1 (551)	sensor histidine kinase	PDC, PAS	21-152, 209-323	98.2 (5.9E-07), 99.5 (6.4E-15)
NP_689041.1 (462)	sensor histidine kinase	PDC	35-174	98.4 (8.1E-09)
NP_688098.1 (230)	hypothetical protein SAG1089	PAS	90-197	97.2 (3.5E-05)
NP_689108.1 (454)	sensor histidine kinase	PDC	36-150	96.5 (0.00069)
NP_688615.1 (501)	sensor histidine kinase (csrS)	PDC	37-129	97.2 (2.3E-09)
NP_688910.1 (508)	sensor histidine kinase	PDC, PAS	38-162, 200-309	99.8 (5.1E-19), 99.0 (8.7E-12)
Mycobacterium leprae TN
NP_301613.1 (500)	unnamed protein product	PAS, PAS	31-135, 167-281	96.8 (6.5E-06), 99.0 (5.5E-12)
NP_302581.1 (441)	unnamed protein product	PAS	38-147	98.8 (2.6E-10)
NP_301385.1 (602)	unnamed protein product	PAS	5-128	99.0 (1.4E-11)
NP_302009.1 (563)	unnamed protein product	PAS, PAS	16-144, 253-380	99.8 (3E-19), 99.6 (5.1E-17)
NP_302219.1 (137)	unnamed protein product	PAS	4-117	98.4 (5.5E-07)
NP_301598.1 (562)	mtrB gene product	PDC	59-213	99.3 (6.4E-13)
Bifidobacterium animalis lactis AD011
YP_002469203. (407)	sensor protein	PAS	53-147	99.6 (4.3E-16)
YP_002469903. (509)	histidine kinase-like protein	PDC, PAS	17-149, 189-291	98.8 (7.4E-10), 99.0 (4.6E-12)
YP_002469304. (462)	sensor protein	PAS	69-191	99.6 (5.4E-19)
YP_002469417 (459)	methanol dehydrogenase regulator-like protein	PAS	7-104	96.1 (3.3E-0)
YP_002470051 (573)	sensor protein	PDC	54-209	99.2 (2.7E-13)
