# Supplementary material for: Reductive evolution and the loss of PDC/PAS domains from the genus Staphylococcus
Source: BMC Genomics. 2013 Jul 31;14:524. doi: 10.1186/1471-2164-14-524 (PMC3734008; doi:10.1186/1471-2164-14-524)
Supplement: Additional file 3: Table S2 — PDB entries used for PAS or PDC queries. [file 1471-2164-14-524-S3.xlsx]

## Sheet: Sheet1
Table S2. PDB entries used for PAS or PDC queries.
PDB ID: PDB ID of the respective queries. *: These queries are included in the phylogenies.
Length: Length of the protein in amino acids.
Domain region: Positions of PAS or PDC region used for the analysis. When more than one PAS or PDC domains are included in one entry, multiple positions are listed. Each of these domains are used for the analysis.
Structure Title, Ligand, Resolution, and Classification: These information was taken from PDB.
PDB ID	Length (aa)	Domain region	Species	Structure Title	Ligand	Resolution (Å)	Classification
[PAS queries]
1D06*	505	122-251	Rhizobium meliloti	Structural basis of dimerization and sensory mechanisms of oxygen-sensing domain of Rhizobium melilotI FIXL determined at 1.4A resolution	PROTOPORPHYRIN IX CONTAINING FE	1.40	SIGNALING PROTEIN
1DP6	505	154-270	Bradyrhizobium japonicum	Oxygen-binding complex of FIXL heme domain	PROTOPORPHYRIN IX CONTAINING FE OXYGEN MOLECULE	2.30	OXYGEN STORAGE/TRANSPORT
1DP9	505	154-270	Bradyrhizobium japonicum	Crystal structure of imidazole-bound FIXL heme domain	IMIDAZOLE PROTOPORPHYRIN IX CONTAINING FE	2.60	OXYGEN STORAGE/TRANSPORT
1DRM	505	152-270	Bradyrhizobium japonicum	Crystal strucutre of the ligand free BJFIXL henme domain	PROTOPORPHYRIN IX CONTAINING FE	2.40	TRANSFERASE
1LSV	505	154-270	Bradyrhizobium japonicum	Crystal structure of the CO-bound BjFixL heme domain	CARBON MONOXIDE PROTOPORPHYRIN IX CONTAININ FE	2.40	TRANSFERASE
1LSW	505	154-270	Bradyrhizobium japonicum	Crystal structure of the ferrous BjFixL heme domain	PROTOPORPHYRIN IX CONTAINING FE	2.20	TRANSFERASE
1LSX	505	154-270	Bradyrhizobium japonicum	Crystal structure of the methylimidazole-bound BjFixL heme domain	1-METHYLIMIDAZOLE PROTOPORPHYRIN IX CONTAINING FE	2.70	TRANSFERASE
1LT0	505	153-270	Bradyrhizobium japonicum	Crystal structure of the CN-bound BjFixL heme domain	PROTOPORPHYRIN IX CONTAINING FE CYANIDE ION	2.40	TRANSFERASE
1MZU*	884	15-124	Rhodospirillum centenum	Crystal Structure of the Photoactive Yellow Protein Domain from the Sensor Histidine Kinase Ppr from Rhodospirillum centenum	4'-HYDROXYCINNAMIC ACID	2.00	SIGNALING PROTEIN
1NWZ*	125	1-125	Halorhodospira halophila	PYP Ultra-high resolution structure of a Bacterial Photoreceptor	4'-HYDROXYCINNAMIC ACID	0.82	SIGNALING PROTEIN
1S66	799	16-134	Escherichia coli	Crystal structure of heme domain of direct oxygen sensor from E. coli	"PROTOPORPHYRIN IX CONTAINING FE OXYGEN MOLECULE	1.80	OXYGEN STORAGE/TRANSPORT
1S67	799	16-134	Escherichia coli	Crystal structure of heme domain of direct oxygen sensor from E. coli	PROTOPORPHYRIN IX CONTAINING FE OXYGEN MOLECULE	1.50	OXYGEN STORAGE/TRANSPORT
1V9Y*	799	20-130	Escherichia coli	Crystal Structure of the heme PAS sensor domain of Ec DOS (ferric form)	PROTOPORPHYRIN IX CONTAINING FE	1.32	SIGNALING PROTEIN
1V9Z	799	20-132	Escherichia coli	Crystal Structure of the heme PAS sensor domain of Ec DOS (Ferrous Form)	PROTOPORPHYRIN IX CONTAINING FE	1.90	SIGNALING PROTEIN
1VB6	799	20-133	Escherichia coli	Crystal Structure of the heme PAS sensor domain of Ec DOS (oxygen-bound form)	PROTOPORPHYRIN IX CONTAINING FE OXYGEN MOLECULE	1.56	SIGNALING PROTEIN
1XJ2	505	154-269	Bradyrhizobium japonicum	CO-bound structure of bjFixLH	CARBON MONOXIDE PROTOPORPHYRIN IX CONTAINING FE	2.00	SIGNALING PROTEIN, TRANSFERASE
1XJ3*	505	154-269	Bradyrhizobium japonicum	bjFixLH in unliganded ferrous form	PROTOPORPHYRIN IX CONTAINING FE	1.90	SIGNALING PROTEIN, TRANSFERASE
1XJ4	505	154-270	Bradyrhizobium japonicum	CO-bound structure of BjFixLH	CHLORIDE ION"PROTOPORPHYRIN IX CONTAINING FE CYANIDE ION SODIUM ION	1.80	SIGNALING PROTEIN, TRANSFERASE
1XJ6	505	153-257	Bradyrhizobium japonicum	Structure of bjFixLH in the unliganded ferrous form	CHLORIDE ION PROTOPORPHYRIN IX CONTAINING FE SODIUM ION	1.90	SIGNALING PROTEIN, TRANSFERASE
1Y28	505	152-270	Bradyrhizobium japonicum	Crystal structure of the R220A metBJFIXL HEME domain	PROTOPORPHYRIN IX CONTAINING FE	2.10	TRANSFERASE
1ZTU	755	25-130	Deinococcus radiodurans	Structure of the chromophore binding domain of bacterial phytochrome	BILIVERDINE IX ALPHA	2.50	TRANSFERASE
2CMN	505	154-270	Bradyrhizobium japonicum	A proximal Arginine residue in the switching mechanism of the FixL oxygen sensor	PROTOPORPHYRIN IX CONTAINING FE	2.30	TRANSFERASE
2GJ3*	519	22-140	Azotobacter vinelandii	Crystal structure of the FAD-containing PAS domain of the protein NifL from Azotobacter vinelandii.	ETHANOL FLAVIN-ADENINE DINUCLEOTIDE SULFATE ION	1.04	TRANSFERASE
2HJ9	859	30-179,180-310	Vibrio harveyi	Crystal structure of the Autoinducer-2-bound form of Vibrio harveyi LuxP complexed with the periplasmic domain of LuxQ	3A-METHYL-5,6-DIHYDRO-FURO[2,3-D][1,3,2]DIOXABOROLE- 2,2,6,6A-TETRAOL	2.34	SIGNALING PROTEIN
2JHE	513	80-176	Escherichia coli	N-terminal domain of the TyrR transcription factor	2-(2-ETHOXYETHOXY)ETHANOL TETRAETHYLENE GLYCOL SULFATE ION	2.3	TRANSCRIPTION REGULATOR
2O9C	755	25-130	Deinococcus radiodurans	Deinococcus radiodurans BphP
2OOL	775	26-135	Rhodopseudomonas palustris	Crystal structure of the chromophore-binding domain of an unusual bacteriophytochrome RpBphP3 from R. palustris	PROPANOIC ACID	2.20	SIGNALING PROTEIN
2OWH	505	154-255	Bradyrhizobium japonicum	Structure of an early-microsecond photolyzed state of CO-bjFixLH	PROTOPORPHYRIN IX CONTAINING FE	2.50	OXYGEN STORAGE/TRANSPORT
2OWJ	505	154-255	Bradyrhizobium japonicum	Structure of an early-microsecond photolyzed state of CO-bjFixLH, dark state	CARBON MONOXIDE PROTOPORPHYRIN IX CONTAINING FE	2.50	OXYGEN STORAGE/TRANSPORT
2P04	121	1-107	Nostoc punctiforme	Nostoc punctiforme H-NOXA
2PR5*	261	21-147	Bacillus subtilis	Structural Basis for Light-dependent Signaling in the Dimeric LOV Photosensor YtvA (Dark Structure)	ACETIC ACID,FLAVIN MONONUCLEOTIDE SODIUM ION, ACETIC ACID,	1.45	FLAVOPROTEIN, SIGNALING PROTEIN
2R78*	772	5-118	Geobacter sulfurreducens	Crystal structure of a domain of the sensory box sensor histidine kinase/response regulator from Geobacter sulfurreducens	ACETATE ION, SELENOMETHIONINE	1.60	TRANSFERASE
2VEA	748	19-125	Synechocystis sp	The complete sensory module of the cyanobacterial phytochrome CPH1 in the PR state	PHYCOCYANOBILIN	2.21	TRANSFERASE
2VLG	606	15-115	Bacillus subtilis	KinA PAS-A domain, homodimer	ACETATE ION CHLORIDE ION	1.7	TRANSFERASE
2VV6	505	152-257	Bradyrhizobium japonicum	BjFixLH in ferric form	CHLORIDE ION PROTOPORPHYRIN IX CONTAINING FE SODIUM ION	1.50	SIGNALING PROTEIN, TRANSFERASE
2VV7	505	153-257	Bradyrhizobium japonicum	BjFixLH in unliganded ferrous form	"CHLORIDE ION PROTOPORPHYRIN IX CONTAINING FE SODIUM ION"	1.81	SIGNALING PROTEIN, TRANSFERASE
2VV8	505	152-257	Bradyrhizobium japonicum	Cobound strucuture of BjFixLH	"CHLORIDE ION PROTOPORPHYRIN IX CONTAINING FE SODIUM ION" CARBON MONOXIDE	1.61	SIGNALING PROTEIN, TRANSFERASE
2W0N*	543	211-325	Escherichia coli	Plasticity of PAS domain and potential role for signal transduction in the histidine kinase DcuS	-	-	TRANSFERASE
2ZOH	125	1-125	Halorhodospira halophila	X-ray Crystal Structure of Photoactive Yellow Protein, Wild type, at 295K	4'-HYDROXYCINNAMIC ACID	1.25	SIGNALING PROTEIN
2ZOI	125	1-125	Halorhodospira halophila	Neutron Crystal Structure of Photoactive Yellow Protein, Wild type, at 295K	4'-HYDROXYCINNAMIC ACID DEUTERATED WATER	1.50	SIGNALING PROTEIN
3A0R	755	415-520	Thermotoga maritima	Crystal structure of histidine kinase ThkA (TM1359) in complex with response regulator protein TrrA (TM1360)	MERCURY (II) ION	3.80	TRANSFERASE
3A0S*	755	423-518	Thermotoga maritima	PAS domain of histidine kinase ThkA (TM1359)	DI(HYDROXYETHYL)ETHER TETRAETHYLENE GLYCOL TRIETHYLENE GLYCOL	1.47	TRANSFERASE
3A0V	755	423-518	Thermotoga maritima	PAS domain of histidine kinase ThkA (TM1359) (SeMet, F486M/F489M)	ETHANOL	1.70	TRANSFERASE
3B33*	348	3-110	Vibrio parahaemolyticus	Crystal structure of the PAS domain of nitrogen regulation protein NR(II) from Vibrio parahaemolyticus	-	1.83	TRANSFERASE
3BWL*	726	384-509	Haloarcula marismortui	Crystal structure of PAS domain of HTR-like protein from Haloarcula marismortui	1H-INDOLE-3-CARBALDEHYDE, MAGNESIUM ION,SELENOMETHIONINE	1.73	TRANSFERASE
3C2W	728	5-112	Pseudomonas aeruginosa	Pseudomonas aeruginosa BphP	-
3EWK	1177	99-200, 210-325	Methylococcus capsulatus	Structure of the redox sensor domain of Methylococcus capsulatus (Bath) MmoS	FLAVIN-ADENINE DINUCLEOTIDE CHLORIDE ION GLYCEROL	2.34	FLAVOPROTEIN
3FC7	461	142-241	Haloarcula marismortui	The crystal structure of a domain of HTR-like protein from Haloarcula marismortui ATCC 43049	-	2.65	TRANSFERASE
3FG8*	399	119-224	Rhodococcus jostii	Crystal structure of PAS domain of RHA05790	(3R)-3-(PHOSPHONOOXY)BUTANOIC ACID,SELENOMETHIONINE	1.80	SIGNALING PROTEIN
3G6O	728	6-112	Pseudomonas aeruginosa	Crystal structure of P. aeruginosa bacteriophytochrome PaBphP photosensory core domain mutant Q188L	BILIVERDINE IX ALPHA	2.85	SIGNALING PROTEIN
3H9W	312	23-126	Marinobacter aquaeolei	Crystal Structure of the N-terminal domain of Diguanylate cyclase with PAS/PAC sensor (Maqu_2914) from Marinobacter aquaeolei, Northeast Structural Genomics Consortium Target MqR66C	-	1.90	STRUCTURAL GENOMICS, UNKNOWN FUNCTION
3K3C	653	1-150	Marinobacter aquaeolei	The N-terminal PAS domain crystal structure of Rv1364c from Mycobacterium tuberculosis at 1.62	GLYCEROL PALMITIC ACID SULFATE ION	1.62	SIGNALING PROTEIN
3K3D	653	5-138	Mycobacterium tuberculosis	The N-terminal PAS domain crystal structure of RV1364C from Mycobacterium Tuberculosis at 2.3 angstrom	-	2.30	SIGNALING PROTEIN
3KX0	653	4-138	Mycobacterium tuberculosis	Crystal Structure of the PAS domain of Rv1364c	ISOPROPYL ALCOHOL	2.30	SIGNALING PROTEIN
3LUQ*	844	87-200	Geobacter sulfurreducens	The Crystal Structure of a PAS Domain from a Sensory Box Histidine Kinase Regulator from Geobacter sulfurreducens to 2.5A	TRIETHYLENE GLYCOL SULFATE ION	2.49	TRANSFERASE
3LYX	284	4-120	Colwellia psychrerythraea	Crystal structure of the PAS domain of the protein CPS_1291 from Colwellia psychrerythraea. Northeast Structural Genomics Consortium target id CsR222B	-	2.00	TRANSCRIPTION
3MFX	318	17-138	Shewanella oneidensis	Crystal Structure of the sensory box domain of the sensory-box/GGDEF protein SO_1695 from Shewanella oneidensis, Northeast Structural Genomics Consortium Target SoR288B	-	2.4	TRANSCRIPTION
3MJQ	450	2-108	Desulfitobacterium hafniense Y51	Crystal structure of the PAS domain of Q24QT8_DESHY protein from Desulfitobacterium hafniense. Northeast Structural Genomics Consortium Target DhR85c	-	2.6
3NJA	427	14-119	Chromobacterium violaceum ATCC 12472	The crystal structure of the PAS domain of a GGDEF family protein from Chromobacterium violaceum ATCC 12472.	GLYCEROL	2.37
3OLO	637	4-114	Nostoc sp	Crystal structure of a PAS domain from two-component sensor histidine kinase	GLYCEROL	2.09	TRANSFERASE
[PDC queries]
1OJG	543	45-180	Escherichia coli	Sensory domain of the membranous two-component fumarate sensor DcuS of E. coli	-	-	TRANSFERASE
1P0Z*	547	5-135	Klebsiella pneumoniae	Sensor Kinase CitA binding domain	CITRATE ANION HEPTAMOLYBDATE SODIUM ION MO(VI)(=O)(OH)2 CLUSTER	1.60	TRANSFERASE
1YAX	487	44-196	Salmonella typhimurium	Cystal structure Analysis of S.typhimurium PhoQ sensor domain with Calcium	CALCIUM ION	2.4	TRANSFERASE, SIGNALING PROTEIN
1ZHH_B	859	69-192, 193-271	Vibrio harveyi	Crystal Structure of the Apo Form of Vibrio Harveyi LUXP Complexed with the Periplasmic Domain of LUXQ	2-[N-CYCLOHEXYLAMINO]ETHANE SULFONIC ACID	1.94	SIGNALING PROTEIN
2HJE	859	69-198, 199-270	Vibrio harveyi	Crystal structure of Vibrio harveyi LuxQ periplasmic domain	NICKEL (II) ION	1.70	SIGNALING PROTEIN
2J80	547	45-176	Klebsiella pneumoniae	Strucutre of citrate-bound periplasmic domain of sensor histidine kinase CitA	CITRATE ANION GLYCEROL SULFATE ION SODIUM ION	1.6
2P7J	626	32-175, 176-270	Vibrio parahaemolyticus	Crystal structure of the domain of putative sensory box/GGDEF family protein from Vibrio parahaemolyticus	ACETIC ACID,SODIUM ION,SULFATE ION	2.25	TRNASCRIPTION
2QHK*	557	8-150	Vibrio parahaemolyticus	Crystal structure of methyl-accepting chemotaxis protein from Vibrio parahaemolyticus RIMD 2210633	GLYCEROL, SELENOMETHIONINE	1.91	SIGNALING PROTEIN
2VA0	467	49-140	Cellvibrio japonicus	Differentail regulation of the xylan degrading apparatus od Japonicus by a novel two component system.	CHLORIDE ION PHOSPHATE ION	2.60	TRANSFERASE
2ZBB	621	76-199, 200-308	Rhizobium meliloti	P43 crystal of DctBp	MALONIC ACID	2.50	TRANSFERASE
3B42*	528	36-160	Geobacter sulfurreducens	Periplasmic sensor domain of chemotaxis protein GSU0935	PROTOPORPHYRIN IX CONTAINING FE	1.9	SIGNALING PROTEIN
3B47*	696	37-165	Geobacter sulfurreducens	Periplasmic sensor domain of chemotaxis protein GSU0935	PROTOPORPHYRIN IX CONTAINING FE	2	SIGNALING PROTEIN
3BQ8	486	45-190	Escherichia coli	Crystal Structure of the E.coli PhoQ Sensor Domain	ACETIC ACID, NICKEL (II) ION	2.5	SIGNALING PROTEIN
3BQA*	486	43-190	Escherichia coli	Crystal Structure of an E.coli PhoQ Sensor Domain Mutant	ACETIC ACID, NICKEL (II) ION		SIGNALING PROTEIN
3BY8*	543	46-174	Escherichia coli	Crystal Structure of the E.coli DcuS Sensor Domain	D-MALATE	1.45	SIGNALING PROTEIN
3BY9	597	53-179, 180-285	Vibrio cholerae	Crystal structure of the V. cholerae Histidine Kinase DctB Sensor Domain	CALCIUM ION	1.7	SENSOR PROTEIN
3CWF*	543	33-140	Bacillus subtilis	Crystal structure of PAS domain of two-component sensor histidine kinase	1,2-ETHANEDIOL 4-(2-HYDROXYETHYL)-1-PIPERAZINE ETHANESULFONIC ACID	2.20	TRANSFERASE
3E4O	621	76-199, 200-308	Sinorhizobium meliloti	Crystal structure of succinate bound state DctB	MAGNESIUM ION SUCCINIC ACID	2.30	TRANSFERASE
3E4P	621	76-199, 200-308	Sinorhizobium meliloti	Crystal structure of malonate occupied DctB	MALONIC ACID STRONTIUM ION	2.30	TRANSFERASE
3E4Q	621	76-199, 200-308	Sinorhizobium meliloti	Crystal structure of apo DctB	CALCIUM ION	2.75	TRANSFERASE
3LI9	876	59-204, 205- 303	Methanosarcina mazei	Crystal Structure of the extracellular domain of the putative histidine kinase mmHK1S-Z2	SELENOMETHIONINE	1.70	SIGNALING PROTEIN
3LIB	839	65-198, 199-310	Methanosarcina mazei	Crystal Structure of the extracellular domain of the putative histidine kinase mmHK1S-Z3	POTASSIUM ION	2.99	SIGNALING PROTEIN
3LIC	1765	60-205, 206, 305	Shewanella oneidensis	Crystal Structure of the extracellular domain of the putative histidine kinase soHK1S-Z6	1,2-ETHANEDIOL	2.3	SIGNALING PROTEIN
3LID	626	59-201, 202-302	Vibrio parahaemolyticus	Crystal Structure of the extracellular domain of the putative histidine kinase vpHK1S-Z8	CHLORIDE ION	1.76	SIGNALING PROTEIN
3LIF	644	70-192, 193-285	Rhodopseudomonas palustris	Crystal Structure of the extracellular domain of the putative histidine kinase rpHK1S-Z16	CITRIC ACID (4S)-2-METHYL-2,4-PENTANEDIOL	2.70	SIGNALING PROTEIN
4DBJ	506	30-148, 149-208	Bacillus subtilis	The crystal structure of sporulation kinase D sensor domain from Bacillus subtilis subsp	GLYCEROL	2.28	TRANSFERASE
